# Supplementary material for: Nucleophilicity of Glutathione: A Link to Michael Acceptor Reactivities
Source: Angew Chem Int Ed Engl. 2019 Oct 31;58(49):17704–8. doi: 10.1002/anie.201909803 (PMC6899611; doi:10.1002/anie.201909803)
Supplement: Supplementary file 1 — Supplementary [file ANIE-58-17704-s001.sdf]

14
REDO_a1_1.log	Energy: -169779.6252221
C          1.56557        0.35922        0.00001
C          2.25975       -0.78318       -0.00001
C          0.07951        0.47636       -0.00000
O         -0.43031        1.58734       -0.00001
C         -0.77111       -0.78949        0.00001
C         -2.27063       -0.50044       -0.00000
H          2.07344        1.32098        0.00002
H          3.34552       -0.78368       -0.00000
H          1.77835       -1.75651       -0.00002
H         -0.48922       -1.39232       -0.87383
H         -0.48922       -1.39230        0.87385
H         -2.55644        0.08173       -0.87960
H         -2.84201       -1.43318        0.00001
H         -2.55645        0.08175        0.87958
18
REDO_a1_me_2.log	Energy: -194840.2983311
C         -0.67728       -0.37168        0.60754
C         -2.02335        0.24904        0.37834
C          0.49443        0.29366        0.28389
O          0.61900        1.46434       -0.21127
C          1.82495       -0.45481        0.55931
C          2.72448       -0.44555       -0.68156
C         -2.89637       -0.47514       -0.66864
H         -0.63280       -1.37810        1.02598
H         -2.62645        0.32589        1.30683
H         -1.83881        1.27724        0.04111
H          2.35294        0.07712        1.36760
H          1.65116       -1.48219        0.90922
H          3.74518       -0.80088       -0.47870
H          2.29991       -1.07376       -1.47575
H          2.76158        0.58188       -1.05618
H         -3.88387       -0.00221       -0.80253
H         -2.38953       -0.49171       -1.64046
H         -3.07240       -1.52115       -0.38019
17
REDO_a2_1.log	Energy: -194451.0618028
C         -2.14355        0.01640        0.00002
C         -2.46836       -1.28028       -0.00001
C         -0.75881        0.56880       -0.00000
O         -0.60278        1.78143       -0.00001
C          0.42791       -0.38818        0.00001
C          1.78281        0.32222       -0.00000
C          2.96028       -0.65593        0.00000
H         -2.91332        0.78478        0.00005
H         -3.50533       -1.60213       -0.00000
H         -1.72033       -2.06739       -0.00005
H          0.33918       -1.04905        0.87402
H          0.33918       -1.04907       -0.87400
H          1.83926        0.98209       -0.87240
H          1.83926        0.98211        0.87238
H          3.91595       -0.12242       -0.00000
H          2.94334       -1.30423        0.88383
H          2.94334       -1.30424       -0.88381
21
REDO_a2_me_1.log	Energy: -219512.5336693
C          1.22195       -0.26795        0.65929
C          2.61278        0.17144        0.30915
C          0.11038        0.46252        0.27192
O          0.08150        1.55834       -0.38349
C         -1.27603       -0.10050        0.68162
C         -2.21532       -0.18809       -0.52653
C         -3.67321       -0.50464       -0.17872
C          3.36595       -0.77780       -0.64695
H          1.09448       -1.19480        1.22000
H          2.51839        1.15672       -0.16538
H          3.25677        0.31236        1.20170
H         -1.19291       -1.07822        1.17893
H         -1.72647        0.59552        1.40980
H         -2.13652        0.77417       -1.04499
H         -1.83166       -0.94728       -1.22395
H         -4.31358       -0.54363       -1.07098
H         -3.76638       -1.47195        0.33359
H         -4.09181        0.25582        0.49356
H          4.38919       -0.43333       -0.87233
H          3.44855       -1.78635       -0.21776
H          2.82100       -0.87566       -1.59300
20
REDO_a3_1.log	Energy: -219122.5530071
C         -2.72379        0.03608       -0.00001
C         -3.06731       -1.25575        0.00000
C         -1.33123        0.56870       -0.00000
O         -1.15818        1.77897        0.00001
C         -0.15874       -0.40570        0.00000
C          1.20624        0.28424       -0.00001
C          2.37630       -0.70612        0.00001
C          3.74309       -0.01507       -0.00000
H         -3.48243        0.81546       -0.00001
H         -4.10884       -1.56254        0.00000
H         -2.33076       -2.05362        0.00001
H         -0.25828       -1.06497        0.87398
H         -0.25828       -1.06499       -0.87396
H          1.27476        0.94385       -0.87300
H          1.27476        0.94388        0.87297
H          2.29932       -1.36347        0.87723
H          2.29932       -1.36349       -0.87720
H          4.56020       -0.74366        0.00001
H          3.86414        0.62170       -0.88345
H          3.86414        0.62172        0.88343
24
REDO_a3_me_1.log	Energy: -244184.3083547
C          1.82527       -0.10964        0.68974
C          3.18538       -0.17054        0.06001
C          0.70590       -0.61762        0.05136
O          0.64524       -1.19450       -1.08642
C         -0.64739       -0.48573        0.79939
C         -1.71699        0.13801       -0.10425
C         -3.14520        0.07844        0.44821
C         -4.19065        0.69413       -0.48983
C          3.79662        1.20409       -0.28508
H          1.72543        0.36139        1.66841
H          3.92599       -0.70764        0.68780
H          3.07640       -0.75572       -0.86220
H         -0.98545       -1.49934        1.07422
H         -0.54704        0.08563        1.73380
H         -1.45000        1.18678       -0.30712
H         -1.65058       -0.38843       -1.06455
H         -3.41162       -0.96979        0.64843
H         -3.19042        0.58846        1.42249
H         -5.20628        0.63247       -0.07769
H         -3.97354        1.75237       -0.68068
H         -4.19241        0.18469       -1.46086
H          4.80149        1.12424       -0.73252
H          3.15017        1.74221       -0.98800
H          3.88829        1.83186        0.61251
12
REDO_a4_1.log	Energy: -168994.7963129
C          1.91727        1.11997       -0.00011
C          1.15998       -0.19327        0.00005
O          1.72035       -1.27707        0.00022
C         -0.29065       -0.08769       -0.00000
C         -1.50012        0.00117       -0.00005
C         -2.95419        0.08680       -0.00009
H          2.99014        0.92153       -0.00002
H          1.64584        1.71209       -0.88102
H          1.64575        1.71236        0.88060
H         -3.37083       -0.41132       -0.88237
H         -3.37053       -0.40668        0.88494
H         -3.29690        1.12678       -0.00272
16
REDO_a4_me_1.log	Energy: -194054.7964871
C          2.12445        0.42925        1.06110
C          1.36210        0.05005       -0.23592
O          2.05263       -0.44712       -1.17105
C          0.03592        0.46434       -0.25954
C         -1.20779        0.05051       -0.03599
C         -1.58979       -1.35478        0.42403
C         -2.41335        0.96324       -0.21890
H          2.64333       -0.46334        1.43743
H          2.90115        1.17402        0.83769
H          1.47341        0.82679        1.84858
H         -0.70190       -1.98548        0.52017
H         -2.11418       -1.35107        1.39711
H         -2.28101       -1.85079       -0.28052
H         -2.08724        1.95278       -0.55173
H         -3.12988        0.56999       -0.96239
H         -2.99395        1.08843        0.71333
14
REDO_a5_2.log	Energy: -169783.9376422
O         -1.98643       -1.09892        0.00000
C         -1.14856       -0.20776       -0.00000
C          0.29358       -0.55621       -0.00000
C         -1.56659        1.25535       -0.00000
C          1.30917        0.31934       -0.00000
C          2.76050       -0.04881        0.00000
H          0.48577       -1.62750       -0.00001
H         -2.65570        1.30560        0.00000
H         -1.17938        1.77548        0.88283
H         -1.17939        1.77548       -0.88283
H          1.09019        1.38675        0.00001
H          2.90429       -1.13235       -0.00002
H          3.26854        0.36824       -0.87862
H          3.26853        0.36821        0.87865
18
REDO_a5_me_1.log	Energy: -194839.8572346
O         -1.53011        0.00014        1.38965
C         -1.34097        0.00002        0.12956
C         -0.13010       -0.00006       -0.54841
C         -2.62187       -0.00008       -0.73686
C          1.18148        0.00001        0.18650
C          2.02948       -1.26171       -0.09031
C          2.02947        1.26170       -0.09054
H         -0.10766       -0.00017       -1.63964
H         -3.23395       -0.87881       -0.48784
H         -3.23395        0.87870       -0.48804
H         -2.43355       -0.00020       -1.81885
H          0.91116        0.00011        1.25181
H          2.98122       -1.27218        0.46717
H          1.46655       -2.16274        0.17525
H          2.27919       -1.33699       -1.15914
H          2.98121        1.27228        0.46694
H          1.46652        2.16277        0.17486
H          2.27917        1.33679       -1.15937
23
REDO_a6_1.log	Energy: -243799.7657648
C          1.96310       -0.44427       -0.00001
C          3.13362        0.20791        0.00001
C          0.66557        0.28750       -0.00001
O          0.60695        1.50931       -0.00000
C          4.48671       -0.42695        0.00001
C         -0.58949       -0.57600       -0.00000
C         -1.89480        0.21740       -0.00000
C         -3.14174       -0.67432        0.00000
C         -4.44822        0.12495        0.00000
H          1.93134       -1.53282       -0.00002
H          3.08897        1.29679        0.00002
H          4.43000       -1.51898       -0.00001
H          5.06407       -0.10977       -0.87768
H          5.06406       -0.10978        0.87770
H         -0.53535       -1.24584       -0.87198
H         -0.53535       -1.24584        0.87198
H         -1.90948        0.88097        0.87288
H         -1.90948        0.88097       -0.87289
H         -3.11824       -1.33587       -0.87713
H         -3.11824       -1.33587        0.87714
H         -5.32191       -0.53483        0.00001
H         -4.51723        0.76957        0.88340
H         -4.51723        0.76957       -0.88340
27
REDO_a6_me_1.log	Energy: -268857.2397534
C         -1.41361       -0.09465       -0.49880
C         -2.74937        0.15312        0.14680
C         -0.29267       -0.42022        0.24677
O         -0.20475       -0.54454        1.51450
C         -3.26942        1.58973       -0.08128
C          1.02309       -0.66826       -0.53713
C          2.17612        0.15697        0.04517
C          3.56526       -0.20692       -0.48998
C          4.69606        0.62505        0.12723
C         -3.82757       -0.86252       -0.29186
H         -1.34745       -0.02119       -1.58564
H         -2.57790        0.02176        1.22413
H         -4.23770        1.77860        0.41112
H         -2.54503        2.31995        0.29437
H         -3.40651        1.78894       -1.15436
H          1.28376       -1.73521       -0.43446
H          0.90505       -0.46700       -1.61180
H          1.98439        1.22519       -0.14050
H          2.13189        0.02028        1.13280
H          3.75677       -1.27355       -0.30187
H          3.58675       -0.08890       -1.58401
H          5.68162        0.34122       -0.26410
H          4.55387        1.69385       -0.07488
H          4.72110        0.50292        1.21666
H         -4.80070       -0.69380        0.19836
H         -3.50242       -1.88355       -0.06600
H         -3.99687       -0.80690       -1.37731
17
REDO_a8_1.log	Energy: -194456.8765616
C         -0.82977       -0.46455       -0.00003
C         -1.94463        0.27884        0.00001
C          0.52170        0.16126       -0.00001
O          0.67913        1.37413       -0.00002
C         -3.34399       -0.24618        0.00001
C          1.70511       -0.79873        0.00000
C          3.06140       -0.10065        0.00002
H         -0.88511       -1.55217       -0.00007
H         -1.81348        1.36072        0.00005
H         -3.37455       -1.33924       -0.00005
H         -3.89420        0.11599        0.87772
H         -3.89424        0.11610       -0.87762
H          1.59751       -1.46077        0.87185
H          1.59753       -1.46077       -0.87185
H          3.87513       -0.83173        0.00003
H          3.16973        0.53941       -0.87942
H          3.16971        0.53941        0.87946
21
REDO_a8_me_1.log	Energy: -219513.2666499
C          0.34407       -0.03610       -0.53210
C          1.66611        0.03518        0.18147
C         -0.83852       -0.28304        0.14655
O         -0.99570       -0.46556        1.40053
C          2.65416       -1.06382       -0.26895
C         -2.13409       -0.35277       -0.70316
C         -3.22409        0.55074       -0.11631
C          2.34196        1.41894        0.05859
H          0.33711        0.10364       -1.61455
H          1.43056       -0.13410        1.24133
H          3.61530       -1.02493        0.27032
H          2.21511       -2.05532       -0.11592
H          2.87980       -0.96935       -1.34146
H         -1.94467       -0.10454       -1.75690
H         -2.50035       -1.39193       -0.67691
H         -4.21029        0.39164       -0.57569
H         -3.28248        0.34647        0.95703
H         -2.96145        1.60972       -0.23933
H          3.30021        1.47867        0.60099
H          1.67945        2.20054        0.44500
H          2.54971        1.65924       -0.99460
20
REDO_a9_9.log	Energy: -219126.8431644
O         -3.18370       -1.02428       -0.30943
C         -2.31986       -0.18852       -0.08209
C         -0.91612       -0.62124        0.12694
C         -2.66667        1.29136       -0.01049
C          0.12257        0.18724        0.38421
C          1.53941       -0.26286        0.58404
C          2.51338        0.34576       -0.44506
C          3.96531       -0.07697       -0.20612
H         -0.77519       -1.69826        0.05661
H         -3.73558        1.40717       -0.19137
H         -2.41770        1.70659        0.97209
H         -2.10762        1.86344       -0.75883
H         -0.04318        1.26328        0.44669
H          1.86903        0.03358        1.59133
H          1.59235       -1.35735        0.54502
H          2.19881        0.04785       -1.45267
H          2.43720        1.44059       -0.41097
H          4.63428        0.36571       -0.95061
H          4.31281        0.23842        0.78412
H          4.07627       -1.16536       -0.26465
24
REDO_a9_me_1.log	Energy: -244184.3107342
O         -1.97824       -0.58153        1.37050
C         -1.85257       -0.42760        0.11342
C         -0.87865        0.30044       -0.55984
C         -2.91695       -1.13461       -0.75716
C          0.18731        1.06050        0.17995
C          1.62885        0.56917       -0.12023
C          1.85957       -0.90107        0.23691
C          3.24370       -1.42515       -0.15960
C          0.11030        2.58383       -0.06287
H         -0.89791        0.37178       -1.64874
H         -2.91352       -2.21174       -0.53895
H         -3.91679       -0.76997       -0.48192
H         -2.77902       -0.99532       -1.83757
H         -0.01556        0.87656        1.24535
H          1.83602        0.71077       -1.19490
H          2.36779        1.19407        0.41269
H          1.70885       -1.03843        1.31631
H          1.07072       -1.48553       -0.25074
H          3.37324       -2.48192        0.10781
H          3.40546       -1.33789       -1.24199
H          4.04781       -0.86127        0.33240
H          0.87625        3.14787        0.49514
H         -0.87516        2.96336        0.22662
H          0.24849        2.81685       -1.12893
23
REDO_b1_10.log	Energy: -243798.3548650
O         -3.77519       -0.84611       -0.63474
C         -2.90157       -0.10980       -0.19751
C         -1.53951       -0.64723        0.04129
C         -3.19429        1.35245        0.10530
C         -0.49577        0.04755        0.51739
C          0.87962       -0.50624        0.74463
C          1.96092        0.21615       -0.08364
C          3.37490       -0.31353        0.18383
C          4.44930        0.40039       -0.64146
H         -1.43571       -1.70207       -0.20631
H         -4.23805        1.55529       -0.13581
H         -3.01526        1.57881        1.16197
H         -2.55016        2.01332       -0.48475
H         -0.62348        1.10411        0.75518
H          1.13249       -0.40495        1.81082
H          0.89102       -1.57907        0.51887
H          1.72385        0.11297       -1.15052
H          1.92748        1.29273        0.13464
H          3.60323       -0.20979        1.25327
H          3.40359       -1.39042       -0.02965
H          5.44597        0.00061       -0.42940
H          4.26627        0.28460       -1.71557
H          4.46864        1.47423       -0.42380
27
REDO_b1_me_1.log	Energy: -268855.9845204
O         -2.06608       -1.07553        1.36416
C         -2.02949       -0.85853        0.11073
C         -1.37739        0.17383       -0.55339
C         -2.80905       -1.86541       -0.76614
C         -0.61894        1.23468        0.19512
C          0.89766        1.27034       -0.13504
C          1.62053       -0.04130        0.18061
C          3.09040       -0.06871       -0.25429
C          3.79606       -1.39080        0.06909
C         -1.21382        2.64581       -0.00482
H         -1.44533        0.26079       -1.63920
H         -2.43459       -2.88167       -0.57971
H         -3.86687       -1.86955       -0.46722
H         -2.75088       -1.66243       -1.84368
H         -0.72565        0.96888        1.25717
H          1.02152        1.49628       -1.20792
H          1.39000        2.09831        0.40545
H          1.55564       -0.24063        1.26003
H          1.06193       -0.85062       -0.30646
H          3.15260        0.11912       -1.33635
H          3.63699        0.75853        0.22357
H          4.84402       -1.38995       -0.25676
H          3.78243       -1.59027        1.14731
H          3.29337       -2.23259       -0.42106
H         -0.67416        3.42445        0.55963
H         -2.26353        2.66081        0.30628
H         -1.18458        2.93525       -1.06559
26
REDO_b2_10.log	Energy: -268470.5604881
O         -3.63208        1.34578        0.01406
C         -3.46468        0.14371       -0.13351
C         -2.15485       -0.51478        0.12920
C         -4.59167       -0.76198       -0.59822
C         -1.09094        0.18616        0.54574
C          0.27004       -0.36859        0.83095
C          1.36836        0.26657       -0.04614
C          2.77240       -0.25536        0.28027
C          3.87133        0.36647       -0.59020
C          5.27174       -0.15837       -0.25996
H         -2.08731       -1.59057       -0.02564
H         -5.49598       -0.17465       -0.76011
H         -4.31231       -1.27354       -1.52706
H         -4.78664       -1.54187        0.14762
H         -1.23038        1.25982        0.67714
H          0.51601       -0.17671        1.88632
H          0.27097       -1.45765        0.70026
H          1.13848        0.07476       -1.10222
H          1.34414        1.35758        0.07863
H          2.99507       -0.06158        1.33936
H          2.79155       -1.34820        0.16199
H          3.64729        0.17283       -1.64788
H          3.85166        1.45823       -0.47161
H          6.03253        0.30371       -0.89716
H          5.53857        0.05191        0.78196
H          5.33263       -1.24322       -0.40302
30
REDO_b2_me_1.log	Energy: -293527.6301598
O         -2.41473       -1.26074        1.35301
C         -2.40265       -1.04693        0.09846
C         -1.89839        0.06374       -0.56793
C         -3.02969       -2.15683       -0.77622
C         -1.29969        1.22275        0.17981
C          0.20967        1.44404       -0.11003
C          1.07866        0.23380        0.24067
C          2.55502        0.38927       -0.14243
C          3.41530       -0.83158        0.20862
C          4.88925       -0.67841       -0.18173
C         -2.06079        2.54424       -0.06177
H         -1.96856        0.13423       -1.65473
H         -2.51797       -3.11005       -0.58320
H         -4.07795       -2.30721       -0.48150
H         -2.99543       -1.95249       -1.85453
H         -1.40066        0.96105        1.24344
H          0.33535        1.67495       -1.18160
H          0.58019        2.33076        0.43454
H          0.99908        0.03130        1.31823
H          0.64223       -0.63970       -0.25978
H          2.63377        0.58286       -1.22350
H          2.97976        1.27830        0.35051
H          3.34179       -1.02611        1.28748
H          2.99610       -1.71921       -0.28385
H          5.47669       -1.56578        0.08280
H          4.99800       -0.51872       -1.26145
H          5.34501        0.18313        0.32176
H         -1.63786        3.39328        0.50048
H         -3.11221        2.43275        0.22304
H         -2.03958        2.81817       -1.12685
17
REDO_b3_1.log	Energy: -194457.4360629
O          2.04593        0.86523       -0.00004
C          1.22234       -0.04007        0.00000
C         -0.23921        0.28857        0.00001
C          1.69124       -1.48964        0.00002
C         -1.15972       -0.69555       -0.00000
C         -0.53911        1.76573        0.00002
C         -2.65291       -0.56934       -0.00002
H          2.78151       -1.49120        0.00014
H          1.33043       -2.02705        0.88314
H          1.33063       -2.02696       -0.88324
H         -0.80264       -1.72341       -0.00002
H         -0.08810        2.24578        0.87408
H         -0.08806        2.24580       -0.87400
H         -1.60916        1.97637        0.00001
H         -3.00087        0.46452        0.00003
H         -3.07848       -1.07191       -0.87800
H         -3.07850       -1.07198        0.87791
21
REDO_b3_me_1.log	Energy: -219509.3918442
O          1.41700       -1.65643       -0.00000
C          1.32132       -0.38246       -0.00000
C          0.13351        0.35063       -0.00000
C          2.69455        0.32922        0.00000
C         -1.15784       -0.44881       -0.00000
C          0.01457        1.85231       -0.00000
C         -2.01998       -0.22737        1.26270
C         -2.01998       -0.22737       -1.26270
H          3.26048       -0.01142        0.87763
H          3.26049       -0.01143       -0.87761
H          2.68960        1.42502       -0.00000
H         -0.82871       -1.49515       -0.00000
H          0.98877        2.35053       -0.00000
H         -0.53050        2.25904       -0.87662
H         -0.53050        2.25905        0.87662
H         -2.92529       -0.85491        1.26514
H         -1.44179       -0.46210        2.16323
H         -2.35416        0.81641        1.34917
H         -2.92529       -0.85491       -1.26514
H         -1.44180       -0.46209       -2.16323
H         -2.35417        0.81641       -1.34916
17
REDO_b4_1.log	Energy: -194458.5842502
O          1.44913        1.30723        0.00000
C          1.33227        0.08734        0.00000
C          0.03953       -0.64105        0.00000
C          2.56872       -0.80139       -0.00001
C         -1.20816       -0.12135        0.00000
C         -2.40438       -1.03815        0.00000
C         -1.53146        1.34781       -0.00000
H          0.13116       -1.72603        0.00001
H          3.46506       -0.18055       -0.00003
H          2.57261       -1.45431        0.88081
H          2.57259       -1.45434       -0.88080
H         -2.12166       -2.09363        0.00003
H         -3.03472       -0.84784        0.87805
H         -3.03468       -0.84789       -0.87809
H         -0.63471        1.96229        0.00002
H         -2.14392        1.59258       -0.87774
H         -2.14396        1.59258        0.87771
21
REDO_b4_me_1.log	Energy: -219512.9542343
O          1.57205        1.29032       -0.00000
C          1.46422        0.01399        0.00001
C          0.30074       -0.73432        0.00001
C          2.79948       -0.76256       -0.00000
C         -1.08339       -0.10335        0.00000
C         -1.26842        0.78861       -1.25312
C         -2.16111       -1.20215       -0.00000
C         -1.26842        0.78862        1.25311
H          0.35869       -1.82197        0.00001
H          3.39365       -0.47370        0.87872
H          2.68359       -1.85429        0.00005
H          3.39361       -0.47379       -0.87879
H         -2.23297        1.32362       -1.25000
H         -0.44948        1.51331       -1.27501
H         -1.21830        0.18081       -2.16557
H         -3.17589       -0.77813        0.00000
H         -2.06357       -1.84465        0.88523
H         -2.06357       -1.84465       -0.88524
H         -0.44948        1.51331        1.27501
H         -2.23298        1.32364        1.24999
H         -1.21831        0.18083        2.16557
21
REDO_c1_10.log	Energy: -243001.5428543
O          4.53612        1.20264       -0.00003
C          4.14673        0.04911        0.00003
C          2.75867       -0.34235        0.00001
C          1.60186       -0.71166       -0.00000
C          0.19973       -1.11536       -0.00002
C         -0.78817        0.07032        0.00001
C         -2.25038       -0.38771       -0.00001
C         -3.24899        0.77631        0.00002
C         -4.70968        0.31621       -0.00000
H          4.86218       -0.79823        0.00010
H          0.01648       -1.75320       -0.87591
H          0.01648       -1.75324        0.87584
H         -0.59076        0.69682        0.87791
H         -0.59075        0.69687       -0.87786
H         -2.43427       -1.02317       -0.87827
H         -2.43428       -1.02321        0.87821
H         -3.06388        1.41055        0.87721
H         -3.06387        1.41060       -0.87714
H         -5.39619        1.16867        0.00002
H         -4.93435       -0.29140       -0.88390
H         -4.93436       -0.29144        0.88386
25
REDO_c1_me_3.log	Energy: -268064.8319304
O          4.72748       -0.88122        0.13716
C          3.59464       -0.85899       -0.41451
C          2.34096       -0.54029        0.08843
C          1.46892        0.45852        0.20047
C          0.08874        0.23958        0.82132
C         -1.05355        0.12584       -0.20781
C         -2.43763       -0.10167        0.41379
C         -3.57001       -0.23520       -0.61260
C         -4.94752       -0.46478        0.01859
C          1.71700        1.88996       -0.27752
H          3.50062       -1.30288       -1.45483
H          0.12233       -0.68729        1.40639
H         -0.16432        1.05673        1.52288
H         -1.08680        1.03244       -0.82964
H         -0.81416       -0.70265       -0.88859
H         -2.40987       -1.00734        1.03811
H         -2.67128        0.72681        1.09999
H         -3.60133        0.66933       -1.23625
H         -3.34008       -1.06334       -1.29711
H         -5.73461       -0.55628       -0.73935
H         -4.95807       -1.38139        0.62042
H         -5.22109        0.36386        0.68294
H          2.72100        1.97892       -0.70026
H          0.99794        2.22230       -1.04690
H          1.63055        2.62281        0.54404
16
REDO_c2_2.log	Energy: -264637.1849794
O          4.36693        0.57902       -0.00000
C          3.59892       -0.36734        0.00000
C          2.16480       -0.24817        0.00000
C          0.94938       -0.17643        0.00000
C         -0.46999       -0.07245        0.00000
C         -1.27105       -1.23188       -0.00000
C         -2.65797       -1.12229       -0.00000
C         -3.26274        0.13733       -0.00000
C         -2.47645        1.29239        0.00000
C         -1.08870        1.19393        0.00000
H          3.97163       -1.41146        0.00001
H         -0.79325       -2.20592       -0.00000
H         -3.26924       -2.01949       -0.00000
H         -4.34556        0.21864       -0.00000
H         -2.94671        2.27087        0.00000
H         -0.46956        2.08468        0.00000
20
REDO_c2_me_1_geo.log	Energy: -289708.5783949
O          4.08172       -0.75112       -0.55040
C          3.18555       -0.58874        0.31314
C          1.80547       -0.46645        0.18348
C          0.87801        0.49987        0.09202
C         -0.56807        0.15867        0.03305
C         -0.98586       -1.19177        0.06319
C         -2.32684       -1.54547        0.01187
C         -3.32466       -0.56303       -0.07163
C         -2.93921        0.77557       -0.10281
C         -1.58750        1.13047       -0.05187
C          1.21926        1.98876        0.04540
H          3.46710       -0.68966        1.40665
H         -0.19750       -1.93732        0.12970
H         -2.60571       -2.59799        0.03659
H         -4.37585       -0.84001       -0.11159
H         -3.69483        1.55730       -0.16762
H         -1.32385        2.18322       -0.07887
H          2.30342        2.11513        0.07234
H          0.84843        2.47932       -0.86893
H          0.78811        2.55169        0.88988
11
REDO_c3_1.log	Energy: -145106.6837669
O         -1.89806        0.03709        0.00000
C         -0.88628       -0.63762       -0.00000
C          0.48606       -0.07514       -0.00000
C          1.51355       -0.93689       -0.00000
C          0.61141        1.42219        0.00000
H         -0.93550       -1.74937        0.00000
H          2.54768       -0.60618        0.00000
H          1.34339       -2.01078        0.00000
H          0.11159        1.84853        0.87593
H          1.65733        1.73726       -0.00001
H          0.11157        1.84853       -0.87592
15
REDO_c3_me_1.log	Energy: -170165.1724897
O          2.43354       -0.44192       -0.27476
C          1.23590       -0.72457        0.02846
C          0.13511        0.10997        0.18707
C         -1.20627       -0.43721        0.57242
C          0.30843        1.59624        0.04055
C         -2.31838       -0.28672       -0.49393
H          0.97831       -1.81352        0.20603
H         -1.10042       -1.51003        0.80054
H         -1.59906        0.02959        1.50324
H          1.36783        1.78802       -0.16582
H         -0.27705        2.05720       -0.77977
H          0.02764        2.16638        0.95063
H         -3.29055       -0.67590       -0.14960
H         -2.46472        0.76675       -0.76361
H         -2.03901       -0.81927       -1.41102
14
REDO_c4_2.log	Energy: -169777.7305131
C         -2.26045       -0.50322        0.00000
C         -0.75916       -0.78745       -0.00000
C          0.13779        0.42580       -0.00000
C         -0.25965        1.70684       -0.00000
C          1.59958        0.16767       -0.00000
O          2.09752       -0.94193        0.00000
H         -2.82536       -1.43976        0.00000
H         -2.56336        0.06617        0.88521
H         -2.56336        0.06617       -0.88521
H         -0.48831       -1.40419       -0.86664
H         -0.48831       -1.40419        0.86664
H          0.46984        2.51301        0.00000
H         -1.30418        1.99837        0.00000
H          2.23429        1.08195        0.00000
18
REDO_c4_me_1.log	Energy: -194837.2236683
C         -2.48208       -0.39550        0.42758
C         -1.35442       -0.33091       -0.63133
C          0.04052       -0.24219       -0.08003
C          0.50183        1.01452        0.61204
C          0.92932       -1.30552       -0.20835
O          2.12229       -1.41755        0.20222
C          0.73622        2.22273       -0.32239
H         -3.48636       -0.43184       -0.02542
H         -2.35651       -1.28208        1.06037
H         -2.45350        0.47989        1.08851
H         -1.60441        0.51171       -1.30953
H         -1.42693       -1.23621       -1.25483
H         -0.19407        1.34522        1.40837
H          1.45023        0.76545        1.10501
H          0.47633       -2.18344       -0.76235
H          1.05864        3.12329        0.22515
H          1.50577        1.98142       -1.06434
H         -0.17592        2.48809       -0.87384
14
REDO_c5_2.log	Energy: -169778.3862335
O          3.06826       -0.06498        0.28800
C          1.99050        0.34683       -0.09952
C          0.72137       -0.37983        0.04204
C         -0.43073        0.13694       -0.41243
C         -1.78264       -0.50269       -0.31998
C         -2.79664        0.36702        0.44475
H          1.90224        1.33745       -0.60307
H          0.76488       -1.35155        0.52941
H         -0.39902        1.12024       -0.88821
H         -2.16088       -0.67120       -1.33860
H         -1.69714       -1.48771        0.15168
H         -3.77996       -0.11211        0.46211
H         -2.47662        0.52562        1.47889
H         -2.91072        1.34953       -0.02540
18
REDO_c5_me_1.log	Energy: -194834.5735647
O          2.50154       -0.72261       -0.82898
C          2.22755       -0.18233        0.28585
C          1.02246        0.31356        0.75809
C         -0.23569        0.27404       -0.06702
C         -1.33104       -0.62077        0.56920
C         -2.59040       -0.86140       -0.27883
C         -0.78229        1.68707       -0.37407
H          3.06685       -0.06857        1.03725
H          0.97884        0.75189        1.75788
H          0.05928       -0.19093       -1.01974
H         -0.86508       -1.58563        0.80254
H         -1.62816       -0.18883        1.53880
H         -3.27707       -1.57285        0.20095
H         -3.15264        0.06322       -0.45540
H         -2.32484       -1.27241       -1.26121
H         -1.67202        1.69269       -1.02446
H         -0.00469        2.28456       -0.86052
H         -1.05636        2.20669        0.55641
17
REDO_c6_5.log	Energy: -194450.0273127
O         -3.69816       -0.20016       -0.35482
C         -2.65382        0.32073       -0.00912
C         -1.35705       -0.36766        0.04411
C         -0.24524        0.27233        0.43864
C          1.12886       -0.31684        0.52430
C          2.15208        0.41744       -0.36652
C          3.56512       -0.15711       -0.23665
H         -2.62138        1.39178        0.29841
H         -1.34607       -1.41540       -0.24874
H         -0.33234        1.32588        0.71531
H          1.47375       -0.26016        1.56778
H          1.09831       -1.38032        0.25963
H          1.82076        0.36176       -1.41049
H          2.16041        1.48318       -0.10327
H          4.26996        0.37847       -0.88000
H          3.93084       -0.08283        0.79359
H          3.59143       -1.21447       -0.52221
21
REDO_c6_me_1.log	Energy: -219507.9894038
O          2.27856       -1.52624       -0.74377
C          2.00384       -1.10141        0.41829
C          1.16667       -0.06570        0.80939
C          0.43110        0.79126       -0.18485
C         -1.11264        0.74373       -0.02836
C         -1.70109       -0.65892       -0.19700
C         -3.20492       -0.73867        0.08539
C          0.89599        2.26454       -0.16501
H          2.49363       -1.61761        1.29865
H          1.07768        0.17509        1.87160
H          0.68239        0.37340       -1.17099
H         -1.37783        1.12210        0.97378
H         -1.59565        1.43091       -0.74602
H         -1.49932       -1.01520       -1.21662
H         -1.14529       -1.32928        0.46910
H         -3.59201       -1.75794       -0.04263
H         -3.43179       -0.42775        1.11356
H         -3.77943       -0.08319       -0.58318
H          0.37496        2.89214       -0.90769
H          1.97194        2.32291       -0.35899
H          0.71850        2.71540        0.82244
24
REDO_c7_9.log	Energy: -267688.6710404
O         -4.88119        1.20490       -0.17228
C         -4.03767        0.46749        0.30323
C         -2.77574        0.10938       -0.35850
C         -1.89217       -0.71376        0.22736
C         -0.57493       -1.14095       -0.34170
C          0.62051       -0.74071        0.56081
C          1.92844       -1.26751        0.03420
C          2.98545       -0.56567       -0.39164
C          3.16021        0.92887       -0.43493
C          4.34046        1.40712        0.42834
H         -4.18073        0.00445        1.30715
H         -2.59785        0.54079       -1.34126
H         -2.13668       -1.10659        1.21736
H         -0.57322       -2.23520       -0.45345
H         -0.43781       -0.72015       -1.34333
H          0.64067        0.34794        0.66511
H          0.44638       -1.14657        1.56790
H          1.99491       -2.35548       -0.01005
H          3.85023       -1.13152       -0.74165
H          3.34124        1.23200       -1.47612
H          2.24524        1.44212       -0.12254
H          4.17582        1.16945        1.48398
H          5.27499        0.92455        0.12193
H          4.47886        2.48941        0.34023
28
REDO_c7_me_6.log	Energy: -292746.6566318
O          4.24748       -0.99985       -0.82845
C          4.07642       -0.42990        0.29124
C          2.99450        0.30634        0.75046
C          1.77332        0.52935       -0.09674
C          0.55263       -0.28958        0.40633
C         -0.69707       -0.27412       -0.51118
C         -1.75752       -1.23731       -0.05961
C         -3.00529       -0.98455        0.36255
C         -3.69648        0.35157        0.44894
C         -4.95517        0.42692       -0.43257
C          1.42155        2.02619       -0.23583
H          4.90909       -0.50186        1.05357
H          3.01602        0.72074        1.76051
H          2.03511        0.13880       -1.09173
H          0.88761       -1.32610        0.53082
H          0.26012        0.05959        1.40850
H         -1.09939        0.74126       -0.58871
H         -0.37199       -0.55556       -1.52464
H         -1.43603       -2.28084       -0.04553
H         -3.61787       -1.83258        0.67751
H         -3.99020        0.54327        1.49239
H         -3.00951        1.15751        0.17360
H         -5.47009        1.38805       -0.31732
H         -4.69741        0.30342       -1.48961
H         -5.66732       -0.36586       -0.17342
H          0.56137        2.22586       -0.89425
H          2.28346        2.57246       -0.63234
H          1.18584        2.46114        0.74679
23
REDO_c8_6.log	Energy: -243793.0395090
O         -4.91148       -0.38815       -0.50535
C         -3.89786       -0.33918        0.16679
C         -2.62957        0.25232       -0.27987
C         -1.55160        0.27271        0.51957
C         -0.20749        0.83553        0.17430
C          0.91807       -0.21657        0.24841
C          2.30277        0.36757       -0.05484
C          3.42943       -0.67082        0.01196
C          4.81019       -0.08206       -0.29209
H         -3.87417       -0.75718        1.20001
H         -2.61093        0.67151       -1.28365
H         -1.64398       -0.17006        1.51429
H         -0.23523        1.28462       -0.82534
H          0.02767        1.64677        0.87953
H          0.92343       -0.67157        1.24845
H          0.69632       -1.02832       -0.45625
H          2.29272        0.82782       -1.05298
H          2.51660        1.18179        0.65228
H          3.43855       -1.13067        1.00944
H          3.21382       -1.48368       -0.69446
H          5.59146       -0.84674       -0.23672
H          4.84274        0.35414       -1.29685
H          5.06924        0.70994        0.41964
27
REDO_c8_me_1.log	Energy: -268851.3110395
O          2.66607       -2.07599       -0.72178
C          2.55023       -1.57811        0.43789
C          2.11609       -0.31683        0.82193
C          1.72150        0.73435       -0.17949
C          0.24719        1.20276       -0.04539
C         -0.76844        0.07163       -0.22337
C         -2.22087        0.48341        0.04382
C         -3.22910       -0.65896       -0.13593
C         -4.67954       -0.24866        0.14024
C          2.64856        1.96957       -0.14779
H          2.83231       -2.22657        1.32162
H          2.11109       -0.05479        1.88277
H          1.83323        0.25480       -1.16321
H          0.10942        1.65156        0.95304
H          0.02971        2.00775       -0.76975
H         -0.68545       -0.33240       -1.24276
H         -0.46976       -0.74409        0.44726
H         -2.30610        0.87715        1.06850
H         -2.50401        1.31640       -0.61935
H         -3.14967       -1.05234       -1.15878
H         -2.95094       -1.49006        0.52589
H         -5.37462       -1.08552        0.00231
H         -4.79877        0.11524        1.16808
H         -4.99701        0.55994       -0.52971
H          2.37574        2.73390       -0.89485
H          3.68547        1.66737       -0.32714
H          2.61709        2.45463        0.83890
26
REDO_c9_6.log	Energy: -268464.5319218
O         -5.50544       -0.63124       -0.47032
C         -4.50339       -0.44766        0.19587
C         -3.26667        0.16275       -0.30993
C         -2.20003        0.33592        0.48621
C         -0.88688        0.93338        0.08466
C          0.29585       -0.03748        0.27956
C          1.64807        0.58815       -0.08251
C          2.83073       -0.37007        0.10305
C          4.18507        0.25226       -0.25866
C          5.36137       -0.71031       -0.07096
H         -4.46648       -0.74435        1.26986
H         -3.26173        0.46653       -1.35460
H         -2.27715        0.00337        1.52425
H         -0.93036        1.26595       -0.95901
H         -0.70506        1.83028        0.69561
H          0.31733       -0.37733        1.32412
H          0.12735       -0.93396       -0.33079
H          1.62033        0.93350       -1.12558
H          1.80756        1.48672        0.53035
H          2.85835       -0.71614        1.14621
H          2.67003       -1.26870       -0.50938
H          4.15700        0.59762       -1.30103
H          4.34519        1.15028        0.35339
H          6.31201       -0.23725       -0.33721
H          5.43710       -1.04577        0.96960
H          5.24731       -1.60248       -0.69704
30
REDO_c9_me_3.log	Energy: -293521.9454316
O          3.65432       -1.73228       -0.27583
C          3.14827       -1.26672        0.78899
C          2.37840       -0.12783        0.97975
C          2.03643        0.80522       -0.14985
C          0.51541        0.89151       -0.45488
C         -0.09512       -0.45936       -0.84035
C         -1.60706       -0.44758       -1.12073
C         -2.48717       -0.15932        0.10378
C         -3.99092       -0.21454       -0.19330
C         -4.86656        0.07081        1.03140
C          2.59022        2.23063        0.06495
H          3.32861       -1.83415        1.75146
H          2.04316        0.12740        1.98790
H          2.52955        0.38017       -1.03659
H          0.00611        1.29063        0.43699
H          0.32470        1.61964       -1.26391
H          0.42545       -0.83540       -1.73110
H          0.14223       -1.17164       -0.04027
H         -1.83571        0.29244       -1.90421
H         -1.90340       -1.42340       -1.53555
H         -2.24697       -0.88312        0.89585
H         -2.23929        0.82786        0.51480
H         -4.23039        0.50667       -0.98778
H         -4.24501       -1.20385       -0.59994
H         -5.93492        0.02404        0.78930
H         -4.67441       -0.65419        1.83100
H         -4.66108        1.06733        1.43973
H          2.35939        2.91393       -0.76941
H          3.67714        2.19807        0.19303
H          2.16897        2.67881        0.97687
17
REDO_d1_2.log	Energy: -194450.2961120
O          3.46183        0.00000       -0.17843
C          2.36735       -0.00000        0.35412
C          1.08867       -0.00000       -0.36961
C         -0.08231       -0.00000        0.28569
C         -1.45037        0.00000       -0.33609
C         -2.22504       -1.26961        0.06877
C         -2.22503        1.26962        0.06877
H          2.26987       -0.00001        1.46462
H          1.14137        0.00001       -1.45634
H         -0.06037       -0.00001        1.37907
H         -1.33177        0.00000       -1.42721
H         -3.21907       -1.27409       -0.39018
H         -1.69880       -2.17524       -0.24677
H         -2.35876       -1.31796        1.15563
H         -3.21906        1.27410       -0.39018
H         -1.69878        2.17524       -0.24676
H         -2.35875        1.31797        1.15563
21
REDO_d1_me_3.log	Energy: -219506.7984812
O          2.60363       -0.47617       -0.97549
C          2.33547       -0.18440        0.22862
C          1.14994        0.27156        0.78690
C         -0.07418        0.55009       -0.04571
C         -1.29915       -0.34383        0.33424
C         -2.56375       -0.06196       -0.49836
C         -0.93750       -1.83201        0.24073
C         -0.44595        2.05143       -0.01760
H          3.15930       -0.29985        0.99628
H          1.11675        0.50045        1.85477
H          0.21109        0.29267       -1.07766
H         -1.54218       -0.12618        1.38903
H         -3.37474       -0.75890       -0.24445
H         -2.94670        0.95290       -0.34947
H         -2.35378       -0.18196       -1.56987
H         -1.74565       -2.47185        0.62319
H         -0.01916       -2.01862        0.80284
H         -0.74625       -2.11770       -0.80172
H         -1.26425        2.32896       -0.69947
H          0.43319        2.64421       -0.28775
H         -0.74594        2.36002        0.99527
29
REDO_d2_3.log	Energy: -293136.0181486
O         -6.13787       -0.63775       -0.53076
C         -5.14814       -0.44734        0.15175
C         -3.90245        0.15834       -0.33740
C         -2.85052        0.33966        0.47632
C         -1.53031        0.93342        0.09289
C         -0.35126       -0.03519        0.31891
C          1.00726        0.58715       -0.02487
C          2.18638       -0.36915        0.19184
C          3.54674        0.24991       -0.15148
C          4.72720       -0.70502        0.06456
C          6.08189       -0.07943       -0.28044
H         -5.13080       -0.73340        1.22911
H         -3.87846        0.45180       -1.38476
H         -2.94655        0.01736        1.51602
H         -1.55478        1.25564       -0.95464
H         -1.35968        1.83636        0.69814
H         -0.34869       -0.36457        1.36704
H         -0.50863       -0.93777       -0.28541
H          0.99842        0.92199       -1.07165
H          1.15556        1.49185        0.58170
H          2.19396       -0.70442        1.23876
H          2.03571       -1.27363       -0.41431
H          3.53958        0.58535       -1.19848
H          3.69783        1.15489        0.45435
H          4.73422       -1.03993        1.11075
H          4.57621       -1.60886       -0.54118
H          6.90257       -0.78505       -0.11586
H          6.11824        0.23346       -1.33012
H          6.27738        0.80674        0.33404
33
REDO_d2_me_1.log	Energy: -318194.3977839
O         -3.53576        2.25584       -0.70201
C         -3.47592        1.74464        0.45608
C         -3.18770        0.44097        0.83579
C         -2.91598       -0.64487       -0.16943
C         -1.49758       -1.26583       -0.05053
C         -0.37144       -0.24651       -0.23816
C          1.03248       -0.80804        0.01610
C          2.15193        0.22390       -0.17465
C          3.55894       -0.32662        0.08907
C          4.67594        0.70632       -0.10527
C          6.07762        0.14811        0.16140
C         -3.96726       -1.77573       -0.12798
H         -3.68166        2.41827        1.34201
H         -3.20967        0.17706        1.89593
H         -2.98594       -0.15522       -1.15202
H         -1.39761       -1.72813        0.94623
H         -1.37278       -2.08789       -0.77765
H         -0.42118        0.16485       -1.25670
H         -0.57734        0.59521        0.43522
H          1.08469       -1.20809        1.04034
H          1.22010       -1.66604       -0.64875
H          2.10547        0.62240       -1.19854
H          1.96698        1.08122        0.48784
H          3.60885       -0.72201        1.11453
H          3.74436       -1.18610       -0.57255
H          4.62882        1.10088       -1.12962
H          4.49279        1.56457        0.55560
H          6.85255        0.90895        0.01410
H          6.16690       -0.22207        1.18963
H          6.30375       -0.69029       -0.50820
H         -3.78335       -2.56420       -0.87701
H         -4.96848       -1.36642       -0.29749
H         -3.97732       -2.26173        0.85869
18
REDO_d5_2.log	Energy: -265424.4424637
O          3.73194       -0.82324        0.39190
C          2.56699       -0.46281        0.34752
C          2.15058        0.81830       -0.24188
C          0.88244        1.25440       -0.41192
C         -0.38253        0.53134       -0.21749
C         -1.50824        1.24883        0.22962
C         -2.72725        0.61064        0.43949
C         -2.85494       -0.75605        0.18075
C         -1.75816       -1.47496       -0.29782
C         -0.53491       -0.83916       -0.49982
H          1.76607       -1.08035        0.80060
H          2.97552        1.48190       -0.49031
H          0.76192        2.28959       -0.73139
H         -1.41380        2.31308        0.42835
H         -3.57982        1.17961        0.79800
H         -3.80779       -1.25349        0.33453
H         -1.85806       -2.53148       -0.52772
H          0.29658       -1.39611       -0.91795
22
REDO_d5_me_1.log	Energy: -290488.3363705
O          2.60926       -1.67954       -0.46316
C          2.62506       -0.91845        0.55826
C          1.94721        0.26843        0.76034
C          1.04418        0.83562       -0.31485
C          1.15328        2.36392       -0.42491
C         -0.39291        0.33287       -0.16499
C         -1.49465        1.14156        0.14801
C         -2.77656        0.59781        0.30272
C         -2.98703       -0.76805        0.13214
C         -1.89451       -1.58882       -0.18503
C         -0.61962       -1.05123       -0.32407
H          3.27396       -1.21877        1.42828
H          1.97803        0.76161        1.73197
H          1.41372        0.39610       -1.25318
H          0.51460        2.78588       -1.21445
H          2.19187        2.63622       -0.63768
H          0.87954        2.85574        0.51855
H         -1.35917        2.21251        0.27419
H         -3.61189        1.25108        0.55145
H         -3.98310       -1.19173        0.24394
H         -2.04418       -2.65884       -0.31924
H          0.24594       -1.67547       -0.54418
14
REDO_d7_1.log	Energy: -169780.2854875
O         -2.73992       -0.24745       -0.00001
C         -1.62868        0.25695        0.00002
C         -0.39252       -0.53134       -0.00003
C          0.86997       -0.05071       -0.00001
C          2.04378       -0.99430       -0.00006
C          1.24174        1.40997        0.00007
H         -1.52074        1.36177        0.00007
H         -0.55557       -1.60707       -0.00008
H          1.73055       -2.04055       -0.00011
H          2.67857       -0.82182       -0.87868
H          2.67858       -0.82191        0.87857
H          0.38663        2.08535        0.00012
H          1.85778        1.64013        0.87824
H          1.85776        1.64023       -0.87808
18
REDO_d7_me_1.log	Energy: -194836.7388903
O         -2.29530        0.49602       -0.00000
C         -1.77207       -0.66765        0.00001
C         -0.44012       -1.03224        0.00001
C          0.69480       -0.01979        0.00000
C          0.60181        0.88732       -1.25268
C          0.60179        0.88737        1.25265
C          2.05230       -0.74453        0.00002
H         -2.47290       -1.55422        0.00001
H         -0.18651       -2.09284       -0.00000
H          1.36042        1.68840       -1.25163
H          0.73400        0.29259       -2.16541
H         -0.39744        1.33191       -1.27380
H          1.36039        1.68846        1.25157
H          0.73399        0.29268        2.16540
H         -0.39746        1.33195        1.27374
H          2.15152       -1.38687       -0.88516
H          2.89386       -0.03626        0.00003
H          2.15149       -1.38685        0.88522
14
REDO_d8_1.log	Energy: -169781.9001905
O         -2.43471       -0.24284        0.00000
C         -1.32304       -0.73909       -0.00000
C         -0.06347        0.03623       -0.00000
C          1.08265       -0.67285       -0.00000
C         -0.20749        1.53290       -0.00000
C          2.49007       -0.16665        0.00000
H         -1.19026       -1.84494       -0.00001
H          0.98439       -1.76007       -0.00000
H         -0.77942        1.85777       -0.87533
H         -0.77940        1.85778        0.87534
H          0.75352        2.04928       -0.00001
H          2.55425        0.92278        0.00000
H          3.03113       -0.54152        0.87802
H          3.03114       -0.54153       -0.87801
18
REDO_d8_me_1.log	Energy: -194836.8156548
O          2.75866       -0.41562        0.00001
C          1.52921       -0.72196        0.00001
C          0.40516        0.09769       -0.00000
C         -0.98014       -0.49785        0.00001
C          0.59509        1.59153       -0.00002
C         -1.80837       -0.14767        1.26182
C         -1.80837       -0.14771       -1.26182
H          1.26026       -1.82239        0.00003
H         -0.85241       -1.59315        0.00003
H          1.67561        1.77551       -0.00004
H          0.16864        2.11254       -0.88007
H          0.16867        2.11257        0.88002
H         -2.80339       -0.62089        1.26113
H         -1.27488       -0.46732        2.16354
H         -1.96448        0.93617        1.34106
H         -2.80338       -0.62093       -1.26111
H         -1.27488       -0.46740       -2.16352
H         -1.96448        0.93612       -1.34110
17
REDO_d9_1.log	Energy: -194453.0519861
O         -2.90438       -0.47129        0.20024
C         -1.75904       -0.82142       -0.01833
C         -0.60503        0.10088       -0.09781
C          0.59725       -0.45485       -0.34810
C         -0.90998        1.55950        0.10551
C          1.93299        0.21329       -0.47766
C          2.96502       -0.34438        0.51949
H         -1.50936       -1.89544       -0.17511
H          0.61895       -1.54096       -0.46624
H         -1.45004        1.70294        1.04660
H         -0.01297        2.18039        0.11614
H         -1.57456        1.92287       -0.68577
H          2.30540        0.04525       -1.49876
H          1.84459        1.29659       -0.35564
H          3.94175        0.12516        0.36893
H          2.65372       -0.15904        1.55196
H          3.09024       -1.42552        0.39735
21
REDO_d9_me_2.log	Energy: -219509.4898430
O          2.85828       -0.59320       -0.38538
C          1.65162       -0.35630       -0.68562
C          0.63177        0.19400        0.08807
C         -0.73978        0.42993       -0.49435
C          0.93908        0.60698        1.50428
C         -1.87390       -0.37523        0.20453
C         -1.67963       -1.88914        0.10241
C         -1.14132        1.92484       -0.53989
H          1.30741       -0.61424       -1.73257
H         -0.70576        0.07871       -1.54032
H          1.98373        0.33694        1.69621
H          0.83533        1.69192        1.70257
H          0.31756        0.11009        2.27448
H         -1.91193       -0.08514        1.26481
H         -2.85340       -0.09799       -0.21957
H         -2.40770       -2.44514        0.70799
H         -1.78138       -2.22889       -0.93671
H         -0.66611       -2.14462        0.42732
H         -2.12362        2.08397       -1.01226
H         -0.39303        2.49959       -1.09627
H         -1.19433        2.35000        0.47079
10
REDO_e1_1.log	Energy: -191520.2031170
C         -2.63396       -0.40940       -0.00001
C         -1.46349       -0.11364        0.00001
C         -0.07634        0.30744        0.00003
O          0.75027       -0.75704        0.00001
O          0.28657        1.46425       -0.00001
C          2.15323       -0.43277       -0.00001
H         -3.66792       -0.67021       -0.00005
H          2.67159       -1.39071        0.00002
H          2.41251        0.14671       -0.88915
H          2.41252        0.14678        0.88907
14
REDO_e1_me_1.log	Energy: -216586.3595374
C         -1.86688       -0.05090       -0.40238
C         -0.80566        0.13186        0.38121
C          0.53984        0.38866        0.06760
O          1.31380       -0.81881        0.03666
O          1.15056        1.46620       -0.02415
C          2.70438       -0.60142       -0.03777
C         -3.27300       -0.27561        0.12245
H         -1.82465       -0.05436       -1.50892
H          3.17230       -1.59246       -0.09829
H          2.99313       -0.00840       -0.91620
H          3.09734       -0.07283        0.84321
H         -3.26256       -0.25860        1.21780
H         -3.98457        0.49455       -0.22430
H         -3.69799       -1.24264       -0.20003
13
REDO_e2_2.log	Energy: -216195.1407764
C         -2.95833       -0.93233       -0.00000
C         -1.90869       -0.33576        0.00000
C         -0.68209        0.43889        0.00000
O          0.39639       -0.36672        0.00000
O         -0.64393        1.65125        0.00000
C          1.67904        0.31067       -0.00000
C          2.75422       -0.75755        0.00000
H         -3.88562       -1.45877       -0.00000
H          1.73444        0.95487       -0.88286
H          1.73444        0.95487        0.88286
H          3.74180       -0.28631       -0.00000
H          2.67519       -1.39222        0.88690
H          2.67519       -1.39222       -0.88690
17
REDO_e2_me_1.log	Energy: -241261.3254052
C          2.32052       -0.22569        0.40425
C          1.31842        0.17373       -0.37632
C          0.04728        0.68232       -0.06430
O         -0.94745       -0.35504       -0.05903
O         -0.34468        1.85565        0.04367
C         -2.27824        0.11126        0.01081
C         -3.19268       -1.10817        0.02523
C          3.65800       -0.71111       -0.12332
H          2.27331       -0.23967        1.51035
H         -2.43850        0.72657        0.90840
H         -2.51639        0.76247       -0.84401
H         -4.24768       -0.81033        0.08360
H         -3.05195       -1.70755       -0.88074
H         -2.96647       -1.74859        0.88475
H          3.65619       -0.67352       -1.21816
H          4.50421       -0.10051        0.23802
H          3.88459       -1.74778        0.18245
19
REDO_e3_1.log	Energy: -265541.1543637
C         -3.52455        0.75095        0.00000
C         -2.41719        0.26927       -0.00000
C         -1.11420       -0.37673        0.00000
O         -0.14157        0.54783        0.00000
O         -0.97685       -1.58353       -0.00000
C          1.28918        0.16116        0.00000
C          1.61217       -0.62567        1.27350
C          1.61217       -0.62567       -1.27350
C          1.99449        1.51830       -0.00000
H         -4.50244        1.17585        0.00000
H          2.69139       -0.80068        1.32740
H          1.31665       -0.05482        2.15902
H          1.10089       -1.58849        1.28518
H          2.69139       -0.80068       -1.32740
H          1.31665       -0.05482       -2.15902
H          1.10089       -1.58849       -1.28518
H          1.72019        2.09633        0.88678
H          3.07904        1.37546       -0.00000
H          1.72019        2.09634       -0.88678
23
REDO_e3_me_3.log	Energy: -290608.1912859
C          2.91039       -0.15923       -0.41155
C          1.85985        0.16202        0.33797
C          0.56829        0.60950        0.04311
O         -0.34847       -0.49504       -0.02778
O          0.13162        1.77601       -0.01057
C         -1.76264       -0.27026       -0.00074
C         -2.23041        0.48967       -1.25690
C         -2.35190       -1.68951       -0.00402
C         -2.19003        0.46827        1.28089
C          4.25486       -0.58012        0.15167
H          2.89885       -0.14761       -1.51791
H         -3.32512        0.58018       -1.27729
H         -1.77324        1.47898       -1.26805
H         -1.91410       -0.05277       -2.15530
H         -3.44892       -1.66281        0.00137
H         -2.01001       -2.24340        0.87626
H         -2.01957       -2.23401       -0.89396
H         -1.74283        1.46244        1.29080
H         -3.28390        0.54951        1.33940
H         -1.83766       -0.08314        2.15971
H          4.21554       -0.57074        1.24626
H          4.55048       -1.59375       -0.17073
H          5.07479        0.08723       -0.16631
14
REDO_e4_1.log	Energy: -240092.0860829
C         -3.28132       -0.53424       -0.00002
C         -1.98480       -0.84883        0.00001
C         -0.95089        0.21560        0.00000
O         -1.15653        1.41293       -0.00003
O          0.29199       -0.32851        0.00004
C          1.36858        0.63639        0.00003
C          2.63838       -0.07684       -0.00001
C          3.70908       -0.63243       -0.00004
H         -4.05275       -1.29702       -0.00002
H         -3.59181        0.50614       -0.00005
H         -1.63262       -1.87531        0.00003
H          1.27395        1.28156       -0.88039
H          1.27399        1.28153        0.88048
H          4.65133       -1.13016       -0.00007
18
REDO_e4_me_1.log	Energy: -265154.7189141
C          2.84642        0.16671       -0.16661
C          1.45879       -0.06476       -0.68393
C          0.36386        0.49581       -0.07203
O          0.25396        1.25935        0.91627
O         -0.88091        0.10624       -0.76324
C         -2.03813        0.66173       -0.19724
C         -3.05142       -0.36070        0.10741
C         -3.91716       -1.17191        0.35048
C          3.53392       -1.08667        0.41821
H          3.52429        0.57471       -0.94374
H          2.78835        0.93302        0.61657
H          1.30552       -0.71123       -1.54372
H         -1.74578        1.19859        0.72023
H         -2.49428        1.40017       -0.88303
H         -4.64864       -1.91088        0.57612
H          4.56046       -0.88433        0.76584
H          2.95520       -1.47950        1.26187
H          3.59277       -1.88657       -0.33223
16
REDO_e5_5.log	Energy: -264185.7843963
C         -2.02075       -0.81968        0.15694
C         -3.32365       -0.59710       -0.02415
C         -1.03679        0.28000       -0.00569
O         -1.29550        1.42976       -0.29496
O          0.22511       -0.16791        0.21905
C          1.27947        0.81213        0.07683
C          2.57705        0.08898        0.38628
O          2.83436       -0.96371       -0.52594
H         -1.62991       -1.79587        0.42634
H         -4.05856       -1.38698        0.08962
H         -3.67618        0.39405       -0.29275
H          1.27241        1.19671       -0.94719
H          1.09960        1.64572        0.76331
H          3.40765        0.79658        0.29701
H          2.55472       -0.27056        1.42723
H          2.06659       -1.55076       -0.48992
20
REDO_e5_me_1.log	Energy: -289256.7551653
C          1.52683       -0.54805       -0.49955
C          2.70347        0.38112       -0.51123
C          0.28402       -0.13262       -0.09831
O         -0.08682        1.00415        0.34390
O         -0.71597       -1.14813       -0.22679
C         -1.89823       -0.95551        0.53091
C         -2.94230       -0.06535       -0.15268
O         -2.63634        1.30310       -0.12277
C          3.78562        0.05926        0.54177
H          1.65963       -1.58443       -0.79863
H          3.20414        0.40451       -1.49896
H          2.33054        1.39693       -0.33207
H         -2.32970       -1.95875        0.66978
H         -1.66984       -0.53271        1.51913
H         -3.06744       -0.44333       -1.18768
H         -3.91115       -0.22769        0.35707
H         -1.63819        1.33726        0.00265
H          4.64415        0.74792        0.48908
H          3.36200        0.11428        1.55086
H          4.17240       -0.96006        0.40852
16
REDO_e6_3.log	Energy: -240884.0334840
C         -2.13813       -0.79814       -0.06083
C         -3.41671       -0.42048       -0.10733
C         -1.05231        0.21303        0.00918
O         -1.20508        1.41830        0.03151
O          0.15913       -0.39142        0.04464
C          1.29802        0.50040        0.12004
C          2.51666       -0.32958        0.37140
C          3.61830       -0.27638       -0.37506
H         -1.83753       -1.84103       -0.07280
H         -4.22388       -1.14364       -0.15871
H         -3.67544        0.63391       -0.09421
H          1.37655        1.06892       -0.81222
H          1.11854        1.21744        0.92950
H          2.47256       -0.98299        1.24126
H          4.49824       -0.86508       -0.13545
H          3.68352        0.36432       -1.25104
20
REDO_e6_me_5.log	Energy: -265943.9251598
C          1.42466       -0.02510       -0.68967
C          2.82508        0.18364       -0.19913
C          0.35410        0.58969       -0.08231
O          0.28533        1.39087        0.87814
O         -0.90964        0.20586       -0.73628
C         -2.05813        0.77681       -0.18404
C         -3.07556       -0.25071        0.23448
C         -2.88489       -1.57008        0.22275
C          3.48672       -1.06810        0.41903
H          1.24164       -0.69344       -1.52702
H          3.50494        0.54676       -0.99713
H          2.79794        0.97658        0.55892
H         -1.76397        1.39348        0.68153
H         -2.54184        1.46185       -0.91132
H         -4.03346        0.15658        0.57155
H         -3.65342       -2.26595        0.55147
H         -1.93507       -1.97257       -0.11424
H          4.52354       -0.88353        0.74628
H          2.90922       -1.41625        1.28303
H          3.51310       -1.89425       -0.30454
19
REDO_e7_9.log	Energy: -288861.0036367
C          2.53576       -0.71149        0.19266
C          3.81630       -0.37621        0.02630
C          1.45971        0.29039       -0.01328
O          1.61904        1.45165       -0.32713
O          0.23946       -0.26485        0.20219
C         -0.89778        0.61026        0.02027
C         -2.13631       -0.22178        0.32717
C         -3.41345        0.58357        0.12939
O         -2.20430       -1.34974       -0.53748
H          2.22996       -1.71235        0.48091
H          4.61729       -1.09331        0.17169
H          4.08273        0.63606       -0.26197
H         -0.80294        1.47232        0.68758
H         -0.91099        0.96863       -1.01385
H         -2.07154       -0.55098        1.37809
H         -4.28179       -0.04853        0.33054
H         -3.44567        1.44437        0.80426
H         -3.48454        0.94033       -0.90280
H         -1.35144       -1.80146       -0.47011
23
REDO_e7_me_1.log	Energy: -313931.9639032
C          1.98969       -0.53465       -0.50612
C          3.18478        0.36847       -0.43947
C          0.74315       -0.10956       -0.12934
O          0.37870        1.01472        0.34952
O         -0.27402       -1.09529       -0.33648
C         -1.47502       -0.91209        0.39165
C         -2.49865       -0.00293       -0.31027
C         -3.88486       -0.14502        0.32926
O         -2.13041        1.35456       -0.26675
C          4.22273       -0.01977        0.63527
H          2.11125       -1.56025       -0.84444
H          3.71930        0.42069       -1.40801
H          2.82686        1.38410       -0.23120
H         -1.27434       -0.49746        1.38963
H         -1.91123       -1.91545        0.50857
H         -2.56456       -0.36120       -1.35810
H         -4.57951        0.56268       -0.13477
H         -4.29026       -1.15833        0.21184
H         -3.83601        0.09119        1.39918
H         -1.14140        1.36133       -0.07301
H          5.09616        0.65183        0.64047
H          3.76544        0.00303        1.63081
H          4.59329       -1.04084        0.47280
18
REDO_f1_4.log	Energy: -241663.1443875
C          2.33494       -0.72301        0.00000
C          3.58334       -0.25300       -0.00001
C          1.17534        0.20601        0.00000
O          1.23986        1.41952       -0.00000
O          0.01167       -0.48465        0.00001
C         -1.19239        0.31263        0.00001
C         -2.37938       -0.63727       -0.00001
C         -3.71323        0.11600       -0.00001
H          2.11280       -1.78556        0.00001
H          4.44288       -0.91508       -0.00001
H          3.76304        0.81780       -0.00002
H         -1.18920        0.96215        0.88228
H         -1.18918        0.96217       -0.88224
H         -2.31276       -1.28873       -0.87923
H         -2.31277       -1.28875        0.87919
H         -4.55550       -0.58175       -0.00002
H         -3.81163        0.75530        0.88422
H         -3.81162        0.75532       -0.88422
22
REDO_f1_me_3.log	Energy: -266720.5970671
C          1.68995       -0.50024       -0.44514
C          2.90070        0.37384       -0.56256
C          0.49583       -0.00750        0.03560
O          0.16712        1.14162        0.42156
O         -0.53321       -1.04331        0.06919
C         -1.77962       -0.60782        0.55176
C         -2.63782        0.05259       -0.53544
C         -4.03080        0.45005       -0.03796
C          4.05494        0.01638        0.40089
H          1.75539       -1.55031       -0.71918
H          3.32713        0.37722       -1.58723
H          2.58459        1.40549       -0.36190
H         -2.29899       -1.49867        0.94297
H         -1.64576        0.11192        1.37030
H         -2.08660        0.93413       -0.87668
H         -2.72209       -0.63485       -1.38825
H         -4.62761        0.92782       -0.82470
H         -4.59590       -0.42194        0.31874
H         -3.96261        1.15693        0.79808
H          4.93663        0.66626        0.26987
H          3.71973        0.09579        1.44144
H          4.38579       -1.02004        0.24770
18
REDO_f2_1.log	Energy: -241666.2395334
C          2.05549       -0.63515        0.35981
C          3.28819       -0.17776        0.13471
C          0.86825        0.10168       -0.14760
O          0.90407        1.13720       -0.78453
O         -0.26985       -0.54427        0.19500
C         -1.52770        0.05123       -0.23946
C         -2.51891       -1.09828       -0.34898
C         -1.94846        1.12856        0.75478
H          1.86559       -1.54932        0.91351
H          4.16675       -0.70192        0.49611
H          3.43535        0.74151       -0.42397
H         -1.35119        0.50621       -1.21849
H         -3.48647       -0.72688       -0.70026
H         -2.16251       -1.85364       -1.05466
H         -2.66724       -1.57764        0.62384
H         -2.90341        1.56886        0.45013
H         -1.20226        1.92516        0.79447
H         -2.06948        0.70254        1.75599
22
REDO_f2me_1.log	Energy: -266723.4959820
C          1.47407       -0.71670       -0.08323
C          2.84315       -0.32054        0.37775
C          0.34995       -0.05254        0.35855
O          0.21199        0.89549        1.17081
O         -0.86145       -0.59457       -0.25086
C         -2.06329        0.03255        0.14390
C         -2.30456        1.31423       -0.66584
C         -3.18361       -0.99194       -0.04410
C          3.75355        0.26348       -0.72571
H          1.36099       -1.52662       -0.79968
H          2.72088        0.43160        1.16746
H          3.39947       -1.16207        0.84080
H         -1.98882        0.32064        1.20084
H         -3.25010        1.80122       -0.38724
H         -1.47996        2.00164       -0.46592
H         -2.33306        1.09016       -1.73980
H         -4.15664       -0.58249        0.25801
H         -2.98206       -1.88854        0.55121
H         -3.25321       -1.29777       -1.09537
H          4.76061        0.52014       -0.35607
H          3.87945       -0.45313       -1.54893
H          3.30260        1.16663       -1.15286
21
REDO_f3_5.log	Energy: -266334.5570658
C         -2.86767       -0.80937       -0.00000
C         -4.14507       -0.42511        0.00000
C         -1.77368        0.19614       -0.00000
O         -1.92046        1.40251       -0.00000
O         -0.56601       -0.41412       -0.00000
C          0.58140        0.46344        0.00000
C          1.83000       -0.40354       -0.00000
C          3.11725        0.43108        0.00000
C          4.38372       -0.42995       -0.00000
H         -2.57398       -1.85441       -0.00001
H         -4.95773       -1.14396        0.00001
H         -4.39697        0.63103        0.00001
H          0.53282        1.11114       -0.88214
H          0.53282        1.11113        0.88214
H          1.80958       -1.05909        0.87965
H          1.80958       -1.05909       -0.87965
H          3.12382        1.09142       -0.87745
H          3.12382        1.09141        0.87746
H          5.28590        0.18965        0.00000
H          4.42320       -1.07624        0.88387
H          4.42320       -1.07623       -0.88387
25
REDO_f3_me_3.log	Energy: -291392.1878075
C         -2.20545       -0.25251       -0.61654
C         -3.33882        0.71069       -0.43878
C         -1.01652       -0.09113        0.06145
O         -0.63348        0.79234        0.86799
O         -0.06987       -1.15579       -0.26145
C          1.16632       -1.05180        0.39970
C          2.14326       -0.11024       -0.31801
C          3.52445       -0.04998        0.34231
C          4.49890        0.89910       -0.36393
C         -4.58131        0.12641        0.27041
H         -2.32694       -1.11182       -1.27139
H         -2.96459        1.55667        0.15175
H         -3.68967        1.13906       -1.40060
H          1.02431       -0.68604        1.42522
H          1.59213       -2.06812        0.43973
H          2.24255       -0.42967       -1.36559
H          1.67906        0.88175       -0.31918
H          3.41016        0.26379        1.38938
H          3.96409       -1.05862        0.37660
H          5.47755        0.92903        0.13173
H          4.66255        0.59377       -1.40471
H          4.10313        1.92107       -0.38390
H         -5.40245        0.85711        0.36299
H         -4.97391       -0.74033       -0.27883
H         -4.31616       -0.22330        1.27481
16
REDO_f4_7.log	Energy: -240879.6906177
O         -3.23456       -0.91299       -0.00011
C         -2.40466       -0.02749       -0.00001
O         -2.72572        1.28938        0.00006
C         -0.97763       -0.23259        0.00003
C          0.20868       -0.47648        0.00006
C          1.64392       -0.74023        0.00010
C          2.50957        0.53768       -0.00008
C          4.00620        0.21962       -0.00003
H         -3.69786        1.32210        0.00002
H          1.88977       -1.35562        0.87645
H          1.88977       -1.35588       -0.87607
H          2.25077        1.14037       -0.87777
H          2.25077        1.14062        0.87743
H          4.60193        1.13722       -0.00016
H          4.29030       -0.36135        0.88453
H          4.29030       -0.36160       -0.88444
23
REDO_f4_me_2_geo.log	Energy: -290603.6601040
O         -2.22605       -0.87583        1.26475
C         -1.73169       -0.40824        0.22584
O         -2.62906        0.09770       -0.77097
C         -0.40670       -0.44121       -0.24129
C         -3.99164       -0.07269       -0.45038
C          0.59720        0.43276       -0.13235
C          1.98056        0.09716       -0.68782
C          3.01216       -0.30578        0.38411
C          4.39161       -0.65355       -0.18772
C          0.51611        1.80520        0.53535
H         -4.56336        0.40067       -1.25863
H         -4.27947       -1.13202       -0.38095
H         -4.26068        0.39182        0.50763
H          1.86661       -0.73728       -1.39012
H          2.39721        0.94904       -1.25836
H          3.12185        0.50311        1.11971
H          2.60950       -1.16574        0.93432
H          5.10203       -0.95160        0.59454
H          4.32241       -1.48099       -0.90493
H          4.82723        0.20102       -0.72159
H         -0.48995        1.98645        0.92302
H          1.22045        1.91696        1.37718
H          0.76139        2.62171       -0.16658
25
REDO_f5_8.log	Energy: -314887.2845736
O         -2.38823       -1.49745        0.56760
C         -2.43227       -0.36285        0.13719
O         -3.56394        0.24418       -0.28632
C         -1.29186        0.51350        0.00940
C         -4.75101       -0.56204       -0.19341
C         -0.29989        1.20330       -0.07827
C          0.90330        2.02698       -0.16941
C          2.16200        1.36751        0.43700
C          2.59319        0.08393       -0.27950
C          3.84285       -0.55878        0.33455
C          4.27417       -1.84028       -0.38462
H         -5.55880        0.06603       -0.56781
H         -4.65235       -1.46501       -0.80092
H         -4.93886       -0.85371        0.84283
H          1.08416        2.26745       -1.22621
H          0.70927        2.98557        0.32912
H          2.97494        2.10386        0.40185
H          1.97535        1.15643        1.49694
H          1.76527       -0.63638       -0.26036
H          2.78238        0.30639       -1.33975
H          4.66903        0.16537        0.32082
H          3.65091       -0.78025        1.39304
H          5.16549       -2.27700        0.07712
H          3.48072       -2.59530       -0.35687
H          4.50703       -1.64496       -1.43758
29
REDO_f5_me_8.log	Energy: -339946.9102808
O          3.15281       -1.22375        1.09620
C          2.76176       -0.52067        0.15029
O          3.75403        0.05335       -0.70952
C          1.46408       -0.31608       -0.34978
C          5.07408       -0.32605       -0.38954
C          0.55751        0.63323       -0.10373
C         -0.82684        0.56619       -0.74737
C         -1.94243        0.09193        0.20511
C         -3.32793        0.00745       -0.44842
C         -4.43461       -0.48327        0.49387
C         -5.81365       -0.56757       -0.16932
C          0.75535        1.84089        0.81170
H          5.73056        0.21831       -1.08005
H          5.34524       -0.07681        0.64498
H          5.24349       -1.40603       -0.51042
H         -1.12277        1.55042       -1.15715
H         -0.76988       -0.13212       -1.59069
H         -1.65719       -0.89432        0.59543
H         -1.99989        0.76051        1.07641
H         -3.60678        0.99583       -0.84525
H         -3.27664       -0.66084       -1.32109
H         -4.15921       -1.47055        0.88944
H         -4.48977        0.18410        1.36543
H         -6.58207       -0.92127        0.52839
H         -6.13232        0.41225       -0.54528
H         -5.79940       -1.25492       -1.02364
H          1.75600        1.83085        1.25195
H          0.63275        2.79526        0.26981
H          0.02913        1.87622        1.64159
13
REDO_f7_1.log	Energy: -216201.1314518
O         -1.10796        1.47494        0.00001
C         -0.61449        0.36581       -0.00001
O         -1.32832       -0.78244       -0.00001
C          0.80476        0.09595       -0.00002
C         -2.75539       -0.60460        0.00001
C          2.00426       -0.06525       -0.00002
C          3.44655       -0.26626       -0.00001
H         -3.17351       -1.61074        0.00005
H         -3.07519       -0.05469        0.88852
H         -3.07522       -0.05475       -0.88852
H          3.98061        0.68950       -0.00540
H          3.76028       -0.82691        0.88717
H          3.75912       -0.83637       -0.88153
17
REDO_f7_me_1.log	Energy: -241260.4178188
O          1.42166        0.27615        1.44603
C          0.82231        0.28771        0.35757
O          1.58461        0.00105       -0.82453
C         -0.47780        0.71417        0.04207
C          2.95987       -0.19092       -0.58275
C         -1.63516        0.05484       -0.04420
C         -1.82516       -1.44704        0.15129
C         -2.93719        0.77585       -0.36346
H          3.41103       -0.46313       -1.54560
H          3.45285        0.71568       -0.20112
H          3.15269       -0.98695        0.14882
H         -0.87649       -1.93470        0.39178
H         -2.53765       -1.67401        0.96423
H         -2.23972       -1.93553       -0.74863
H         -2.74727        1.84512       -0.49172
H         -3.41344        0.39632       -1.28545
H         -3.69333        0.65202        0.43266
21
REDO_f8_5.log	Energy: -266336.4302211
O          2.68623       -0.78607        0.10605
C          1.72715        0.16061       -0.05433
C          0.39869       -0.46630       -0.22999
O          1.96234        1.35396       -0.04905
C          4.01672       -0.27996        0.28456
C         -0.69497        0.28447       -0.40908
C         -2.08793       -0.23539       -0.58856
C         -3.05893        0.27076        0.49749
C         -4.49356       -0.21762        0.28069
H          0.35728       -1.55155       -0.20955
H          4.65435       -1.15686        0.39659
H          4.32555        0.31022       -0.58210
H          4.07409        0.35179        1.17471
H         -0.56220        1.36653       -0.41377
H         -2.46455        0.09201       -1.56937
H         -2.08383       -1.33210       -0.60305
H         -2.69730       -0.05688        1.47975
H         -3.03979        1.36806        0.51442
H         -5.16064        0.15251        1.06543
H         -4.88852        0.12579       -0.68207
H         -4.54605       -1.31207        0.28842
25
REDO_f8_me_1.log	Energy: -291390.0401400
O         -2.52842       -0.39767       -0.78538
C         -1.49003        0.04078        0.13968
C         -0.39057        0.52360       -0.54359
O         -1.71081       -0.06598        1.36765
C         -3.67274       -0.94465       -0.18743
C          0.79488        1.09874        0.17831
C          2.12719        0.36227       -0.13255
C          2.11695       -1.11452        0.26822
C          3.37142       -1.88229       -0.16098
C          0.98082        2.61016       -0.09162
H         -0.41583        0.55849       -1.63075
H         -4.57631       -0.40230       -0.51671
H         -3.80206       -2.00353       -0.47648
H         -3.59014       -0.88131        0.90378
H          0.59203        0.97681        1.25192
H          2.32453        0.43609       -1.21511
H          2.97289        0.87005        0.36379
H          1.99439       -1.19279        1.35766
H          1.21868       -1.56617       -0.16871
H          3.32891       -2.93656        0.14155
H          3.49621       -1.85794       -1.25121
H          4.28160       -1.45122        0.27752
H          1.84007        3.04153        0.44826
H          0.07906        3.15855        0.19928
H          1.14238        2.79496       -1.16321
27
REDO_f9_6.log	Energy: -315679.4261505
O         -3.85945       -0.75325       -0.35130
C         -2.92163        0.14961        0.03258
C         -1.61688       -0.51287        0.24955
O         -3.15618        1.33521        0.16975
C         -5.16592       -0.20991       -0.58796
C         -0.54681        0.19147        0.63786
C          0.82182       -0.36668        0.87920
C          1.89357        0.26989       -0.02867
C          3.30573       -0.25708        0.25137
C          4.37875        0.36652       -0.64961
C          5.78729       -0.16375       -0.36589
H         -1.57295       -1.58536        0.08297
H         -5.78869       -1.05442       -0.88300
H         -5.55980        0.25875        0.31759
H         -5.13500        0.53961       -1.38298
H         -0.67985        1.26418        0.77943
H          1.09979       -0.18077        1.92749
H          0.81540       -1.45491        0.74327
H          1.63030        0.08353       -1.07788
H          1.87641        1.36046        0.10179
H          3.56169       -0.06941        1.30402
H          3.31822       -1.34929        0.12689
H          4.12134        0.17904       -1.70077
H          4.36584        1.45771       -0.52476
H          6.52919        0.29970       -1.02405
H          6.08702        0.04025        0.66832
H          5.84061       -1.24796       -0.51648
31
REDO_f9_me_1.log	Energy: -340733.3411413
O         -2.95593       -1.25151       -0.79756
C         -2.23805       -0.38617        0.13001
C         -1.49683        0.56131       -0.54986
O         -2.37511       -0.59389        1.35717
C         -3.70524       -2.27746       -0.20371
C         -0.71524        1.61870        0.17664
C          0.80844        1.58250       -0.12774
C          1.47682        0.26514        0.27192
C          2.94332        0.14797       -0.15954
C          3.60148       -1.17693        0.24678
C          5.06408       -1.29742       -0.19428
C         -1.24785        3.04483       -0.09440
H         -1.54184        0.58956       -1.63655
H         -4.75781       -2.22425       -0.53222
H         -3.31932       -3.27050       -0.49774
H         -3.66122       -2.18811        0.88786
H         -0.84290        1.41534        1.24945
H          0.95287        1.74268       -1.20909
H          1.32158        2.42153        0.37383
H          1.40758        0.13965        1.36256
H          0.88236       -0.54792       -0.16365
H          3.01152        0.26056       -1.25244
H          3.52760        0.98099        0.26284
H          3.53893       -1.29122        1.33788
H          3.02181       -2.00900       -0.17461
H          5.50567       -2.25336        0.11150
H          5.15544       -1.22386       -1.28476
H          5.67582       -0.49603        0.23817
H         -0.68692        3.82412        0.44755
H         -2.30187        3.11431        0.19318
H         -1.18655        3.28387       -1.16567
10
REDO_g1_1.log	Energy: -155185.0456026
C         -0.80071       -0.65412       -0.00001
C         -1.97670       -0.02678        0.00000
C          0.47559        0.12796        0.00001
O          0.51200        1.35219       -0.00001
N          1.61210       -0.63535       -0.00001
H         -0.74348       -1.74122       -0.00002
H         -2.91756       -0.56707       -0.00000
H         -2.00476        1.05869        0.00002
H          1.59433       -1.64163        0.00004
H          2.50170       -0.16124        0.00002
14
REDO_g1_me_1.log	Energy: -180235.0906791
C          0.15567       -0.55683        0.34192
C          1.43717        0.19429        0.52321
C         -1.03141        0.10126        0.04321
O         -1.23577        1.33768       -0.13248
N         -2.23128       -0.74694       -0.06121
C          2.54612       -0.15729       -0.49418
H          0.14900       -1.63454        0.51418
H          1.19366        1.26051        0.42821
H          1.88322        0.06957        1.53415
H         -2.85566       -0.24537       -0.68950
H         -1.99177       -1.63634       -0.49733
H          3.48188        0.40151       -0.31965
H          2.79375       -1.22761       -0.45116
H          2.20575        0.05080       -1.51560
17
REDO_g2_1.log	Energy: -264766.8155673
O         -0.54502        0.15886       -0.00001
C          0.66106       -0.46102        0.00001
C          1.81663        0.48529       -0.00000
O          0.77960       -1.67158        0.00003
C          1.62695        1.81057        0.00003
C          3.16931       -0.17525       -0.00004
C         -1.67890       -0.73642        0.00001
C         -2.90026        0.05741       -0.00001
C         -3.93283        0.68109       -0.00002
H          2.47059        2.49446        0.00004
H          0.63305        2.24181        0.00006
H          3.28824       -0.82071        0.87618
H          3.28821       -0.82065       -0.87631
H          3.96675        0.57125       -0.00003
H         -1.62694       -1.38633       -0.88044
H         -1.62694       -1.38629        0.88050
H         -4.84130        1.23811       -0.00004
21
REDO_g2_me_2.log	Energy: -289827.1087294
O          1.01930        0.33665        0.53287
C         -0.20369       -0.46311        0.34304
C         -1.34528        0.31089        0.31876
O         -0.05453       -1.70593        0.24525
C         -2.66960       -0.38747        0.15734
C         -1.35219        1.80621        0.47532
C          2.19446       -0.42899        0.58497
C          3.21812        0.07214       -0.34427
C          4.09328        0.46783       -1.08165
C         -3.35836       -0.17472       -1.20940
H         -2.51352       -1.46221        0.30371
H         -3.38630       -0.06035        0.93837
H         -0.34405        2.18752        0.65189
H         -1.74820        2.34789       -0.40621
H         -1.98487        2.14021        1.32286
H          2.62209       -0.41906        1.60462
H          1.93171       -1.47234        0.34636
H          4.83411        0.82465       -1.75689
H         -4.34037       -0.67050       -1.26487
H         -3.51887        0.89170       -1.41370
H         -2.73036       -0.57007       -2.01580
15
REDO_g3_1.log	Energy: -216993.5400792
O         -1.54560       -0.76747       -0.00000
C         -2.88450       -0.25189        0.00000
C         -0.56701        0.17250       -0.00000
O         -0.79176        1.36783       -0.00000
C          0.76836       -0.46421       -0.00000
C          1.88035        0.28054        0.00000
C          3.27758       -0.25098        0.00000
H         -3.53757       -1.12455        0.00005
H         -3.06306        0.36048        0.88762
H         -3.06309        0.36042       -0.88765
H          0.79967       -1.54992       -0.00001
H          1.75490        1.36264        0.00001
H          3.30165       -1.34402       -0.00001
H          3.82886        0.10813       -0.87805
H          3.82885        0.10811        0.87807
19
REDO_g3_me_1.log	Energy: -242045.6153798
O         -1.98539       -0.00004       -0.77445
C         -3.25138       -0.00004       -0.17381
C         -0.85480        0.00002        0.15186
O         -1.10201        0.00013        1.38068
C          0.34314       -0.00006       -0.53117
C          1.65939        0.00001        0.19215
C          2.50603       -1.26163       -0.09821
C          2.50600        1.26162       -0.09838
H         -3.83101       -0.88957       -0.48058
H         -3.14602        0.00014        0.91753
H         -3.83113        0.88931       -0.48088
H          0.33551       -0.00013       -1.61903
H          1.42040        0.00008        1.26420
H          3.46669       -1.26975        0.44314
H          1.94813       -2.16320        0.17536
H          2.73583       -1.33430       -1.17103
H          3.46666        1.26984        0.44297
H          1.94809        2.16322        0.17506
H          2.73580        1.33415       -1.17121
15
REDO_g5_1.log	Energy: -216991.5345928
O         -1.20655        0.64991        0.00001
C         -2.55158        0.14934        0.00000
C         -0.24101       -0.29869       -0.00000
O         -0.48427       -1.49042       -0.00001
C          1.14564        0.25971        0.00000
C          1.36334        1.58053       -0.00001
C          2.23928       -0.77456        0.00001
H         -3.19331        1.03028        0.00005
H         -2.73707       -0.46025       -0.88793
H         -2.73705       -0.46033        0.88789
H          2.37320        1.98026       -0.00001
H          0.54469        2.29011       -0.00001
H          2.15907       -1.42635       -0.87593
H          3.22389       -0.30132        0.00001
H          2.15907       -1.42634        0.87595
19
REDO_g5_me_2.log	Energy: -242045.4046213
O         -1.72024        0.55410        0.18074
C         -2.97457       -0.06953        0.22383
C         -0.59352       -0.32889       -0.11241
O         -0.83369       -1.55610       -0.21659
C          0.60314        0.35741       -0.23266
C          1.84696       -0.43522       -0.52887
C          0.73068        1.85059       -0.11774
C          2.85580       -0.53574        0.63853
H         -2.85134       -1.15761        0.17797
H         -3.49972        0.20550        1.15426
H         -3.61248        0.25105       -0.62088
H          1.54672       -1.44955       -0.81554
H          2.39634       -0.00777       -1.39411
H         -0.25089        2.31861       -0.01098
H          1.34124        2.19394        0.74285
H          1.21756        2.30390       -1.00643
H          3.76702       -1.09011        0.36110
H          3.17070        0.45903        0.98015
H          2.39536       -1.04280        1.49435
18
REDO_g7_2.log	Energy: -241666.0545574
O         -1.35089       -0.86440       -0.00001
C         -2.78495       -0.85345        0.00000
C         -0.76730        0.36063        0.00000
O         -1.41398        1.39188        0.00001
C          0.72460        0.32455       -0.00001
C          1.37305       -0.85448       -0.00000
C          1.35831        1.69181       -0.00001
C          2.85214       -1.08905        0.00001
H         -3.08735       -1.90079        0.00003
H         -3.16876       -0.34403        0.88758
H         -3.16877       -0.34408       -0.88760
H          0.76176       -1.75317        0.00001
H          1.03596        2.26477        0.87532
H          2.44775        1.64198       -0.00002
H          1.03593        2.26478       -0.87531
H          3.43992       -0.16970        0.00001
H          3.14373       -1.67979        0.87772
H          3.14373       -1.67980       -0.87771
22
REDO_g7_me_1.log	Energy: -266717.0232087
O         -2.05240        0.56373       -0.00311
C         -3.30450       -0.06654        0.00316
C         -0.89920       -0.33123       -0.00267
O         -1.12808       -1.56558       -0.00558
C          0.30736        0.35014        0.00048
C          1.57383       -0.48049       -0.00146
C          0.41230        1.85187        0.00449
C          2.44507       -0.26567       -1.26138
C          2.44111       -0.27761        1.26322
H         -3.89643        0.23868       -0.87776
H         -3.17273       -1.15440       -0.00898
H         -3.88067        0.21910        0.90129
H          1.24340       -1.52573       -0.00679
H         -0.58348        2.30016        0.01162
H          0.95337        2.26137        0.88116
H          0.94341        2.26784       -0.87535
H          3.34395       -0.90204       -1.26255
H          1.86713       -0.48842       -2.16487
H          2.78699        0.77550       -1.33845
H          3.34024       -0.91363        1.26103
H          1.86037       -0.50940        2.16261
H          2.78240        0.76287        1.35150
20
REDO_heptenal_sm_6.log	Energy: -219121.5461116
C          3.24920       -0.33988        0.21558
C          1.99427        0.26001       -0.25696
C          0.89233        0.26238        0.50934
C         -0.44136        0.83151        0.13521
C         -1.56751       -0.22215        0.15300
C         -2.94340        0.36777       -0.17918
C         -4.06244       -0.67752       -0.16631
O          4.28292       -0.37365       -0.42618
H          3.19459       -0.77987        1.23844
H          2.00574        0.70051       -1.25168
H          0.95488       -0.20141        1.49677
H         -0.69877        1.62767        0.84985
H         -0.38376        1.30151       -0.85351
H         -1.32497       -1.01893       -0.56197
H         -1.60351       -0.69870        1.14241
H         -3.17702        1.16578        0.53852
H         -2.90181        0.84878       -1.16556
H         -5.03057       -0.22723       -0.40708
H         -3.87308       -1.47024       -0.89861
H         -4.15163       -1.15136        0.81771
24
REDO_heptenal_z_me1.log	Energy: -244179.6672281
C          2.08588       -1.51051        0.42170
C          1.59461       -0.27114        0.80814
C          1.13448        0.75614       -0.19013
C         -0.35406        1.16511       -0.02383
C         -1.32836       -0.00535       -0.17560
C         -2.78880        0.34874        0.12795
C         -3.74789       -0.83682       -0.03037
O          2.21071       -2.00637       -0.73789
C          2.01083        2.02847       -0.18750
H          2.41161       -2.14099        1.30351
H          1.59256       -0.00564        1.86816
H          1.24355        0.27522       -1.17347
H         -0.48681        1.61160        0.97638
H         -0.61987        1.95849       -0.74490
H         -1.25639       -0.40750       -1.19679
H         -0.98189       -0.80846        0.48741
H         -2.86198        0.73843        1.15396
H         -3.11856        1.16973       -0.52681
H         -4.78534       -0.56215        0.19915
H         -3.72541       -1.22679       -1.05508
H         -3.46428       -1.66073        0.63464
H          1.69018        2.77568       -0.93298
H          3.05482        1.76728       -0.38877
H          1.98202        2.51891        0.79660
8
REDO_i1_1.log	Energy: -120430.3719647
C         -0.56264       -0.44824       -0.00000
C          0.67689        0.35135        0.00000
H          0.51589        1.45359       -0.00000
C         -1.76370        0.14016       -0.00000
O          1.79610       -0.12263        0.00000
H         -0.44349       -1.52876       -0.00000
H         -2.68846       -0.42752        0.00000
H         -1.85608        1.22418        0.00000
12
REDO_i1_me_1.log	Energy: -145490.3492510
C         -0.16601        0.82646        0.09709
C         -1.44482        0.36420       -0.17136
H         -2.13047        1.18486       -0.54686
C          0.92384       -0.08262        0.58319
O         -1.93258       -0.80117       -0.04834
C          2.10335       -0.26313       -0.39710
H          0.06143        1.88059       -0.07673
H          1.35872        0.23719        1.55398
H          0.45687       -1.06012        0.76232
H          2.89313       -0.92548       -0.00248
H          1.74827       -0.68024       -1.34672
H          2.57456        0.70307       -0.62764
11
REDO_i2_1.log	Energy: -145107.1145923
C         -0.09204       -0.32462       -0.00000
C         -1.40539        0.33380       -0.00000
H         -1.36384        1.44782        0.00000
C          1.04310        0.39096       -0.00000
O         -2.47144       -0.25327        0.00000
C          2.43032       -0.16598        0.00000
H         -0.08836       -1.41249       -0.00000
H          0.96052        1.47968        0.00000
H          2.43143       -1.25883       -0.00000
H          2.98791        0.18251       -0.87835
H          2.98790        0.18250        0.87836
15
REDO_i2_me_1.log	Energy: -170163.4439126
C          0.43998       -0.00000        0.79214
C          1.76858       -0.00000        0.39810
H          2.48098       -0.00000        1.27855
C         -0.68965       -0.00000       -0.20128
O          2.27041        0.00000       -0.76755
C         -1.57772       -1.26148       -0.10884
C         -1.57772        1.26148       -0.10884
H          0.19841       -0.00000        1.85791
H         -0.20529        0.00000       -1.18793
H         -2.39268       -1.27246       -0.85244
H         -0.97171       -2.16258       -0.25001
H         -2.04473       -1.33596        0.88454
H         -2.39268        1.27247       -0.85243
H         -0.97170        2.16258       -0.25001
H         -2.04473        1.33596        0.88454
27
REDO_i5_5.log	Energy: -292364.3394277
O          4.91872       -0.97237        0.36097
C          4.03769       -0.14494        0.19071
C          2.65893       -0.50411       -0.15428
C          1.62546        0.34427       -0.35233
C          1.71778        1.84684       -0.26571
C          0.25390       -0.20437       -0.67710
C         -0.73743       -0.14019        0.51741
C         -2.06031       -0.77384        0.18230
C         -3.26948       -0.19660        0.10573
C         -4.48963       -1.01054       -0.25370
C         -3.54975        1.26362        0.36261
H          4.26497        0.93651        0.29608
H          2.49583       -1.57586       -0.25101
H          2.71269        2.21401       -0.01514
H          1.42152        2.29248       -1.22345
H          1.01834        2.23332        0.48474
H         -0.17945        0.35786       -1.51472
H          0.34292       -1.24588       -1.00414
H         -0.28229       -0.67299        1.36349
H         -0.86530        0.89749        0.83793
H         -2.00380       -1.84192       -0.03375
H         -4.24335       -2.06097       -0.42995
H         -5.24222       -0.96663        0.54463
H         -4.97392       -0.61739       -1.15735
H         -2.65737        1.84259        0.60659
H         -4.01962        1.72508       -0.51557
H         -4.26158        1.38032        1.19008
31
REDO_i5_me_3.log	Energy: -317424.2418634
O          2.33881       -2.26639        0.21246
C          2.55222       -1.53471       -0.80764
C          2.35067       -0.17476       -0.97008
C          1.83230        0.72263        0.14038
C          1.75728        2.18268       -0.34507
C          0.42912        0.23825        0.62951
C         -0.65844        0.23891       -0.46015
C         -1.87362       -0.54505       -0.06399
C         -3.16166       -0.16478       -0.00170
C         -4.23929       -1.13254        0.42901
C         -3.66704        1.21671       -0.34136
C          2.77653        0.65611        1.36721
H          2.96114       -2.03520       -1.73275
H          2.61340        0.28049       -1.92495
H          1.35823        2.85025        0.43233
H          2.75664        2.54440       -0.61872
H          1.12342        2.28156       -1.23459
H          0.08928        0.84006        1.48889
H          0.57899       -0.79138        0.97384
H         -0.19199       -0.22855       -1.34245
H         -0.92471        1.26344       -0.74625
H         -1.65314       -1.57678        0.21830
H         -3.82574       -2.11760        0.66477
H         -4.77632       -0.77008        1.31878
H         -5.00181       -1.26549       -0.35369
H         -2.86291        1.90360       -0.61106
H         -4.37731        1.18500       -1.18117
H         -4.21490        1.65519        0.50590
H          3.76436        1.05660        1.10757
H          2.38958        1.22808        2.22697
H          2.89477       -0.39313        1.65194
15
REDO_j1_5.log	Energy: -216973.8883269
C          2.29604       -0.37107       -0.05423
C          0.95349        0.22609       -0.01673
C         -0.11711       -0.48302       -0.39968
C         -1.53583        0.00413       -0.40082
C         -2.42815       -0.88586        0.47969
O          3.31655        0.20255        0.27742
O         -1.55160        1.35535        0.03553
H          2.32460       -1.42439       -0.41974
H          0.86183        1.25140        0.32611
H          0.01826       -1.50991       -0.74200
H         -1.90223       -0.06707       -1.44196
H         -3.46921       -0.54695        0.43311
H         -2.40357       -1.92846        0.14706
H         -2.09248       -0.83997        1.51923
H         -2.46749        1.66043        0.02527
19
REDO_j1_me_1.log	Energy: -242048.3934313
C          2.15009        0.41306        0.08217
C          1.03167        1.17677       -0.14229
C         -0.40769        0.74438       -0.36903
C         -0.76955       -0.63404        0.25754
C         -2.25142       -0.99739        0.09551
O          2.30588       -0.86356        0.19389
O         -0.04401       -1.68729       -0.32282
C         -1.34623        1.86034        0.13695
H          3.08034        1.02224        0.18882
H          1.20658        2.25182       -0.22019
H         -0.61715        0.61750       -1.45119
H         -0.55767       -0.55201        1.34477
H         -2.40323       -2.02359        0.44684
H         -2.92012       -0.33506        0.65674
H         -2.53687       -0.96308       -0.96383
H          0.94123       -1.46314       -0.14901
H         -2.39187        1.70773       -0.15849
H         -1.03134        2.83340       -0.26017
H         -1.30598        1.93228        1.23210
18
REDO_j2_1.log	Energy: -241645.4932916
C         -2.81060       -0.43355        0.01608
C         -1.49659        0.22471        0.01352
C         -0.40853       -0.42706        0.44643
C          0.98545        0.12406        0.48474
C          1.95768       -0.77767       -0.30685
C          3.40883       -0.29255       -0.25325
O         -3.84490        0.08693       -0.35811
O          0.96309        1.45322       -0.01705
H         -2.80302       -1.48149        0.39784
H         -1.44005        1.24727       -0.34476
H         -0.50944       -1.45371        0.80130
H          1.31078        0.12076        1.54261
H          1.89394       -1.79668        0.09510
H          1.61203       -0.81963       -1.34601
H          4.06901       -0.97199       -0.79977
H          3.51611        0.69642       -0.71199
H          3.77505       -0.23339        0.77864
H          1.81258        1.86359        0.18425
22
REDO_j2_me_5.log	Energy: -266720.5284333
C          2.47310       -0.52185        0.17274
C          1.86393        0.68409       -0.06694
C          0.40847        0.99565       -0.37754
C         -0.58987       -0.09453        0.11059
C         -2.06351        0.28023       -0.13121
C         -3.02558       -0.83034        0.30123
O          2.00182       -1.72399        0.22637
O         -0.37417       -1.32322       -0.53409
C          0.06799        2.38834        0.19564
H          3.57034       -0.42871        0.35533
H          2.52991        1.54931       -0.08215
H          0.24493        1.05230       -1.47307
H         -0.44553       -0.18867        1.20882
H         -2.31523        1.20847        0.39704
H         -2.19436        0.47788       -1.20532
H         -4.06945       -0.58288        0.06615
H         -2.75443       -1.76272       -0.19845
H         -2.96062       -1.00457        1.38311
H          0.57858       -1.60440       -0.26167
H         -0.89662        2.77529       -0.15608
H          0.83679        3.11598       -0.09234
H          0.04725        2.36084        1.29325
21
REDO_j3_2.log	Energy: -266316.9660264
C         -3.28288       -0.60576        0.03078
C         -2.04214        0.17748       -0.05117
C         -0.93129       -0.24122        0.57087
C          0.39653        0.45540        0.55644
C          1.50541       -0.48241        0.03217
C          2.90382        0.14629        0.05853
C          3.99728       -0.81114       -0.42452
O         -4.33230       -0.29589       -0.50167
O          0.28130        1.63650       -0.22575
H         -3.20221       -1.53934        0.63571
H         -2.05825        1.09845       -0.62451
H         -0.95862       -1.17189        1.13938
H          0.64219        0.71406        1.60402
H          1.50645       -1.39766        0.63928
H          1.24716       -0.77755       -0.99215
H          2.91066        1.04304       -0.57516
H          3.13461        0.48110        1.07986
H          4.98191       -0.33389       -0.40251
H          4.04603       -1.70611        0.20549
H          3.80842       -1.13939       -1.45230
H          1.06925        2.17248       -0.07633
25
REDO_j3_me_5.log	Energy: -291392.3396962
C          2.91640       -0.64500        0.16918
C          2.37726        0.59420       -0.06799
C          0.94176        0.98862       -0.37725
C         -0.11643       -0.04115        0.11657
C         -1.56662        0.41746       -0.12173
C         -2.59717       -0.62914        0.31602
C         -4.04387       -0.22589        0.01273
O          2.37650       -1.81815        0.22135
O          0.02566       -1.28175       -0.52593
C          0.68340        2.40023        0.19218
H          4.01713       -0.61584        0.35097
H          3.09153        1.41994       -0.08223
H          0.77941        1.05102       -1.47257
H          0.02660       -0.14063        1.21433
H         -1.76508        1.36112        0.40410
H         -1.69208        0.61864       -1.19688
H         -2.34748       -1.57291       -0.17723
H         -2.48901       -0.81058        1.39539
H         -4.75907       -0.99292        0.33611
H         -4.31564        0.71117        0.51645
H         -4.19310       -0.06910       -1.06301
H          0.96345       -1.61646       -0.25815
H         -0.25814        2.84082       -0.15877
H          1.49208        3.08139       -0.10001
H          0.66378        2.37750        1.28991
24
REDO_j4_1.log	Energy: -290988.5076867
C         -3.85212       -0.61980       -0.01389
C         -2.61448        0.17044       -0.07090
C         -1.51626       -0.23807        0.57971
C         -0.19248        0.46617        0.59270
C          0.93334       -0.46758        0.09759
C          2.32653        0.17017        0.15091
C          3.44525       -0.77929       -0.29671
C          4.83398       -0.13522       -0.25665
O         -4.89042       -0.31948       -0.57298
O         -0.29686        1.64343       -0.19647
H         -3.78030       -1.54939        0.59828
H         -2.62243        1.08810       -0.64972
H         -1.55167       -1.16565        1.15280
H          0.02789        0.73022        1.64456
H          0.92579       -1.37923        0.70991
H          0.69825       -0.76970       -0.93017
H          2.34531        1.06198       -0.49118
H          2.53375        0.51630        1.17456
H          3.43578       -1.67283        0.34168
H          3.23211       -1.13087       -1.31475
H          5.60821       -0.83792       -0.58013
H          4.88450        0.74006       -0.91406
H          5.08894        0.19688        0.75610
H          0.48949        2.17950       -0.03889
28
REDO_j4_me_8.log	Energy: -316063.9901064
C          3.30557       -0.90814        0.21091
C          2.92216        0.39115       -0.00666
C          1.55341        0.95754       -0.34946
C          0.36729        0.04693        0.08403
C         -1.01121        0.67781       -0.18496
C         -2.16926       -0.25252        0.19242
C         -3.55366        0.31244       -0.14620
C         -4.70405       -0.62642        0.23408
O          2.63165       -2.01109        0.21153
O          0.38527       -1.18569       -0.58823
C          1.44144        2.37624        0.24916
H          4.39516       -1.01259        0.42807
H          3.72713        1.12810        0.02584
H          1.43618        1.06336       -1.44720
H          0.46168       -0.09482        1.18236
H         -1.11555        1.62510        0.36069
H         -1.07567        0.91774       -1.25738
H         -2.01188       -1.20956       -0.31560
H         -2.12289       -0.46797        1.27106
H         -3.69344        1.27977        0.35898
H         -3.60324        0.52798       -1.22317
H         -5.68287       -0.20372       -0.02420
H         -4.60979       -1.58986       -0.28045
H         -4.70487       -0.83289        1.31123
H          1.26933       -1.63408       -0.30275
H          0.56976        2.93179       -0.11872
H          2.33302        2.96476        0.00013
H          1.38247        2.33094        1.34477
27
REDO_j5_1.log	Energy: -315659.1660635
C         -4.33443        0.42235       -0.37006
C         -3.04333       -0.23682       -0.13017
C         -1.89444        0.41141       -0.36765
C         -0.51662       -0.14009       -0.15565
C          0.29019        0.76567        0.80286
C          1.72722        0.29252        1.07380
C          2.65940        0.30430       -0.14574
C          4.10215       -0.09312        0.19292
C          5.03354       -0.08342       -1.02253
O         -5.42015       -0.09423       -0.18211
O         -0.62930       -1.46809        0.33824
H         -4.25683        1.46775       -0.75119
H         -3.05315       -1.25694        0.23920
H         -1.92929        1.43578       -0.74129
H         -0.01490       -0.14052       -1.14012
H          0.31238        1.78207        0.38752
H         -0.26010        0.81815        1.74921
H          2.15557        0.93546        1.85304
H          1.70118       -0.71481        1.51319
H          2.28025       -0.37275       -0.92474
H          2.65552        1.30785       -0.59454
H          4.49184        0.58940        0.96000
H          4.10460       -1.09248        0.64916
H          6.05351       -0.36854       -0.74615
H          4.69006       -0.78402       -1.79214
H          5.07888        0.91160       -1.47933
H          0.24404       -1.87630        0.30249
31
REDO_j5_me_8.log	Energy: -340735.5868722
C          3.83509       -0.90870        0.19342
C          3.45016        0.39040       -0.02239
C          2.07859        0.95657       -0.35403
C          0.89636        0.04639        0.09063
C         -0.48444        0.67693       -0.16711
C         -1.63838       -0.25455        0.22045
C         -3.02599        0.30940       -0.10669
C         -4.17928       -0.62544        0.27953
C         -5.56460       -0.06337       -0.05655
O          3.16082       -2.01146        0.20112
O          0.90842       -1.18692       -0.58043
C          1.97169        2.37586        0.24410
H          4.92641       -1.01331        0.40136
H          4.25549        1.12725        0.00231
H          1.95192        1.06123       -1.45081
H          1.00021       -0.09418        1.18827
H         -0.58472        1.62428        0.37911
H         -0.55808        0.91638       -1.23900
H         -1.48325       -1.21109       -0.28894
H         -1.58161       -0.46937        1.29856
H         -3.16460        1.27714        0.40033
H         -3.08631        0.52587       -1.18399
H         -4.04333       -1.59089       -0.22648
H         -4.12458       -0.84093        1.35578
H         -6.36620       -0.75363        0.23167
H         -5.74263        0.88682        0.46154
H         -5.66287        0.12877       -1.13174
H          1.79506       -1.63517       -0.30189
H          1.09681        2.93099       -0.11678
H          2.86101        2.96419       -0.01327
H          1.92224        2.33168        1.34023
30
REDO_j6_2.log	Energy: -340330.6431431
C          4.88821       -0.79152        0.27491
C          3.64343       -0.34831       -0.37033
C          2.78023        0.45436        0.26726
C          1.45963        0.92341       -0.27095
C          0.30766        0.04637        0.26492
C         -1.07836        0.49241       -0.21865
C         -2.20984       -0.42342        0.26587
C         -3.60028        0.02372       -0.20100
C         -4.73145       -0.89288        0.28116
C         -6.11723       -0.44046       -0.18824
O          5.70566       -1.52901       -0.24325
O          1.32839        2.28513        0.13991
H          5.04236       -0.39452        1.30432
H          3.46579       -0.70300       -1.38349
H          3.00721        0.79480        1.27851
H          1.47135        0.85144       -1.37095
H          0.49154       -0.98930       -0.04714
H          0.33989        0.06060        1.36181
H         -1.27930        1.51412        0.13315
H         -1.08874        0.53106       -1.31786
H         -2.01967       -1.44761       -0.08416
H         -2.19153       -0.46964        1.36362
H         -3.79009        1.04814        0.15034
H         -3.61737        0.07255       -1.29927
H         -4.54159       -1.91617       -0.07006
H         -4.71396       -0.94146        1.37836
H         -6.90129       -1.11421        0.17180
H         -6.35061        0.56609        0.17705
H         -6.17693       -0.41588       -1.28226
H          0.52861        2.64192       -0.26680
34
REDO_j6_me_1.log	Energy: -365406.2069860
C          4.31868       -0.49542       -0.66142
C          3.55424        0.64180       -0.73156
C          2.09146        0.84889       -0.36932
C          1.57373       -0.12088        0.73521
C          0.13564        0.16169        1.22090
C         -0.94014       -0.01357        0.14176
C         -2.37132        0.04829        0.68928
C         -3.45170       -0.13108       -0.38473
C         -4.88499       -0.08070        0.15880
C         -5.95535       -0.25933       -0.92291
O          4.04273       -1.68623       -0.24288
O          1.58803       -1.46196        0.31878
C          1.88527        2.32399        0.03310
H          5.36145       -0.34641       -1.03013
H          4.04754        1.51262       -1.16761
H          1.44721        0.66379       -1.25072
H          2.23943        0.03327        1.61028
H         -0.06385       -0.55881        2.02657
H          0.06227        1.16217        1.66932
H         -0.82117        0.75444       -0.63490
H         -0.76404       -0.97827       -0.34708
H         -2.49871       -0.72628        1.46032
H         -2.53107        1.00983        1.20163
H         -3.33084        0.64510       -1.15471
H         -3.29328       -1.08992       -0.89899
H         -5.00835       -0.85817        0.92562
H         -5.04355        0.87721        0.67393
H         -6.96770       -0.21932       -0.50447
H         -5.88004        0.52390       -1.68648
H         -5.84418       -1.22343       -1.43287
H          2.56923       -1.66537        0.07702
H          0.82738        2.59943        0.13084
H          2.32927        2.98972       -0.71731
H          2.38372        2.53797        0.98784
33
REDO_j7_2.log	Energy: -365003.9442459
C         -5.51047       -0.88093        0.06403
C         -4.30757       -0.08479       -0.21796
C         -3.30868        0.00077        0.67280
C         -2.03675        0.78470        0.48543
C         -0.82350       -0.15033        0.34512
C          0.51533        0.59552        0.30772
C          1.71681       -0.34087        0.13233
C          3.06150        0.39581        0.09585
C          4.26617       -0.53536       -0.08575
C          5.61126        0.20051       -0.12134
C          6.80909       -0.73629       -0.30368
O         -6.45316       -0.99615       -0.69659
O         -2.06557        1.61470       -0.66807
H         -5.50762       -1.39114        1.05504
H         -4.25823        0.42410       -1.17647
H         -3.39466       -0.53754        1.61854
H         -1.88548        1.39683        1.39376
H         -0.83308       -0.86350        1.17952
H         -0.95954       -0.73432       -0.57340
H          0.49004        1.32600       -0.50836
H          0.63469        1.17181        1.23664
H          1.72936       -1.07859        0.94768
H          1.59413       -0.91750       -0.79532
H          3.04703        1.13430       -0.71815
H          3.18487        0.97183        1.02417
H          4.28011       -1.27520        0.72758
H          4.14398       -1.11070       -1.01465
H          5.59730        0.93941       -0.93407
H          5.73362        0.77489        0.80709
H          7.75266       -0.18140       -0.32493
H          6.87048       -1.46490        0.51275
H          6.73324       -1.29867       -1.24128
H         -2.76229        2.27350       -0.54615
37
REDO_j7_me_3.log	Energy: -390078.6410451
C         -4.87981       -1.03967       -0.19379
C         -4.56062        0.27994        0.00390
C         -3.22083        0.91832        0.33428
C         -1.99239        0.05928       -0.08593
C         -0.64593        0.76022        0.17186
C          0.55458       -0.12042       -0.19223
C          1.91041        0.51348        0.14072
C          3.11012       -0.37080       -0.22318
C          4.46926        0.25278        0.11739
C          5.66696       -0.63251       -0.24880
C          7.01998       -0.00174        0.09561
O         -4.15214       -2.10794       -0.18018
O         -1.95014       -1.16195        0.60564
C         -3.17865        2.33018       -0.28900
H         -5.96321       -1.20109       -0.40650
H         -5.40102        0.97575       -0.03716
H         -3.10783        1.04868        1.42981
H         -2.08004       -0.10418       -1.18181
H         -0.58699        1.70277       -0.38847
H         -0.59284        1.01931        1.24038
H          0.43968       -1.07636        0.32876
H          0.51905       -0.35177       -1.26778
H          2.00693        1.48028       -0.37731
H          1.94858        0.74551        1.21560
H          3.01453       -1.33682        0.29284
H          3.07744       -0.60102       -1.29821
H          4.56556        1.22021       -0.39754
H          4.50537        0.48084        1.19286
H          5.57269       -1.59849        0.26601
H          5.63306       -0.86000       -1.32323
H          7.85444       -0.65734       -0.17771
H          7.15860        0.94974       -0.43131
H          7.09801        0.20511        1.16946
H         -2.81137       -1.65772        0.32721
H         -2.33492        2.93403        0.06785
H         -4.09772        2.87868       -0.04883
H         -3.11832        2.26871       -1.38374
36
REDO_j8_2.log	Energy: -389674.9250233
C          6.14250       -0.87711        0.23031
C          4.91458       -0.36030       -0.39421
C          3.94988        0.22093        0.33437
C          2.66201        0.78029       -0.20517
C          1.44322        0.01292        0.32132
C          0.11330        0.52825       -0.24293
C         -1.10221       -0.22675        0.30834
C         -2.43723        0.27874       -0.25230
C         -3.65671       -0.46917        0.30026
C         -4.99190        0.03530       -0.26026
C         -6.21201       -0.71188        0.29207
C         -7.54113       -0.20186       -0.27273
O          7.04515       -1.41985       -0.37865
O          2.51402        2.13991        0.21821
H          6.19703       -0.73442        1.33374
H          4.83118       -0.47604       -1.47317
H          4.08089        0.32287        1.41325
H          2.67241        0.71897       -1.30547
H          1.57234       -1.04851        0.07552
H          1.43870        0.08866        1.41659
H          0.02258        1.59635       -0.01721
H          0.12860        0.44303       -1.33896
H         -0.99879       -1.29905        0.08819
H         -1.11451       -0.14286        1.40433
H         -2.53852        1.35111       -0.03337
H         -2.42562        0.19402       -1.34835
H         -3.55398       -1.54185        0.08211
H         -3.66822       -0.38394        1.39630
H         -5.09553        1.10800       -0.04231
H         -4.98144       -0.04986       -1.35646
H         -6.10867       -1.78357        0.07387
H         -6.22272       -0.62631        1.38722
H         -8.39115       -0.75456        0.14044
H         -7.68974        0.85877       -0.04001
H         -7.57487       -0.30703       -1.36314
H          3.24093        2.64957       -0.16390
40
REDO_j8_me_2.log	Energy: -414752.5297220
C         -3.97108        1.90968       -0.12432
C         -4.33533        0.82266       -0.87660
C         -3.99739       -0.63821       -0.63718
C         -2.67577       -0.90181        0.13594
C         -1.44631       -0.32287       -0.59621
C         -0.12984       -0.74330        0.06506
C          1.10963       -0.06133       -0.52564
C          2.42386       -0.47573        0.14879
C          3.66516        0.21173       -0.43375
C          4.97811       -0.20251        0.24206
C          6.21877        0.48540       -0.34082
C          7.52503        0.06572        0.34071
O         -3.19186        2.00037        0.90506
O         -2.72293       -0.45400        1.47396
C         -5.15209       -1.38487        0.06867
H         -4.40594        2.87108       -0.48731
H         -5.03421        1.01343       -1.69315
H         -3.86364       -1.12382       -1.62266
H         -2.55191       -2.00027        0.18127
H         -1.45550       -0.63562       -1.65182
H         -1.53744        0.76824       -0.57345
H         -0.21113       -0.51402        1.13436
H         -0.00802       -1.83632       -0.00760
H          1.17433       -0.27925       -1.60293
H          0.99087        1.02857       -0.44667
H          2.36032       -0.25760        1.22450
H          2.54526       -1.56650        0.07040
H          3.72895       -0.00515       -1.51031
H          3.54577        1.30187       -0.35387
H          4.91696        0.01548        1.31822
H          5.09982       -1.29291        0.16323
H          6.28143        0.26760       -1.41604
H          6.09876        1.57456       -0.26100
H          8.39169        0.57347       -0.09716
H          7.50661        0.30296        1.41083
H          7.69060       -1.01410        0.24802
H         -2.89600        0.55192        1.38442
H         -4.98077       -2.47273        0.10612
H         -6.10449       -1.20872       -0.44563
H         -5.24050       -1.02060        1.09583
24
REDO_k1_1.log	Energy: -290989.3763274
C         -1.80800       -0.09663        0.24120
C         -3.10325        0.19012       -0.39110
H         -3.06256        0.30394       -1.50000
C         -0.69805       -0.20596       -0.50187
O         -4.15619        0.30078        0.20897
C          0.68570       -0.52733        0.00410
C          1.06158       -1.92741       -0.52868
O          0.61515       -0.55667        1.43123
C          1.69080        0.57510       -0.47888
C          3.13640        0.28828       -0.04194
C          1.26262        1.96963        0.00198
H         -1.78316       -0.21503        1.31940
H         -0.77167       -0.07887       -1.58321
H          2.03443       -2.24715       -0.14158
H          0.31139       -2.65540       -0.21018
H          1.11772       -1.93997       -1.62174
H          1.43727       -0.94204        1.75955
H          1.66373        0.55997       -1.57802
H          3.52478       -0.65256       -0.44170
H          3.79813        1.08709       -0.39016
H          3.22179        0.26024        1.05116
H          0.27831        2.25049       -0.38243
H          1.98133        2.72719       -0.32591
H          1.21004        1.99446        1.09439
28
REDO_k1_me_4.log	Energy: -316062.8779934
C          2.09515        0.68465        0.17076
C          2.82319       -0.43809       -0.12650
H          3.89936       -0.39516        0.16728
C          0.65494        0.90322       -0.26633
O          2.42020       -1.52591       -0.69031
C         -0.37710       -0.12530        0.34512
C         -0.26661       -0.12423        1.88635
O         -0.09893       -1.42396       -0.14640
C          0.27392        2.37556       -0.02318
C         -1.85541        0.18094       -0.08906
C         -2.83397       -0.86544        0.47488
C         -2.00528        0.22905       -1.61840
H          2.60078        1.50735        0.67614
H          0.59958        0.72198       -1.35157
H         -0.78544       -0.99112        2.30492
H          0.79107       -0.18699        2.15730
H         -0.68763        0.78466        2.33912
H          0.88896       -1.50347       -0.39385
H         -0.71088        2.64272       -0.42246
H          1.01513        3.02942       -0.49805
H          0.27511        2.61422        1.04800
H         -2.14033        1.15968        0.32356
H         -2.88583       -0.83565        1.56779
H         -3.84973       -0.69917        0.09151
H         -2.50738       -1.86664        0.17969
H         -1.47043        1.07307       -2.06398
H         -3.06094        0.31306       -1.90929
H         -1.59452       -0.69115       -2.04421
21
REDO_k2_2.log	Energy: -266314.4638255
C         -2.93506       -0.54200        0.37528
C         -1.76116       -0.01396       -0.33793
C         -0.66525        0.38728        0.32199
C          0.57872        0.96764       -0.30223
C          0.75107        2.44047        0.07199
O         -3.95877       -0.91157       -0.16822
O          1.74093        0.29088        0.16819
C          1.90812       -1.02769       -0.34656
C          3.20997       -1.58465        0.20271
H         -2.82362       -0.58522        1.48287
H         -1.83152        0.03529       -1.42281
H         -0.63884        0.31064        1.41087
H          0.51004        0.87362       -1.39866
H          1.67503        2.82364       -0.36923
H         -0.09179        3.03507       -0.29056
H          0.81790        2.55154        1.15840
H          1.93174       -0.99799       -1.44839
H          1.06066       -1.66790       -0.05856
H          3.38121       -2.59681       -0.17656
H          3.18027       -1.62443        1.29531
H          4.05321       -0.95450       -0.09392
25
REDO_k2_me_6.log	Energy: -291375.2762893
C          2.74999       -0.99466       -0.09021
C          2.31115        0.31640       -0.12341
C          0.90473        0.67162       -0.54565
C         -0.13976        0.04377        0.40861
C         -0.10255        0.59000        1.83575
O          2.10544       -2.05706       -0.36265
O         -1.46538        0.23936       -0.16025
C         -2.38118       -0.78297        0.13818
C         -3.68914       -0.48239       -0.58417
C          0.70550        2.18443       -0.72256
H          3.82929       -1.09827        0.22753
H          2.99460        1.12001        0.15117
H          0.67752        0.19610       -1.51584
H          0.09453       -1.02879        0.40945
H         -0.75276        0.01878        2.50997
H          0.92510        0.52630        2.20472
H         -0.42768        1.63693        1.86441
H         -2.57065       -0.85882        1.22521
H         -1.99049       -1.76513       -0.17980
H         -4.43617       -1.26041       -0.38731
H         -3.51947       -0.42552       -1.66402
H         -4.09454        0.48058       -0.25616
H         -0.32936        2.43051       -0.98693
H          1.36568        2.56093       -1.51334
H          0.96143        2.73114        0.19483
14
REDO_k4_1.log	Energy: -169783.1651479
C          0.69566        0.26714        0.00000
C         -0.68723       -0.31640       -0.00000
C         -1.89873        0.60269        0.00002
C          0.89799        1.59258       -0.00002
O         -0.82928       -1.53051       -0.00003
C          1.81880       -0.73593        0.00002
H         -1.90342        1.25047       -0.88278
H         -2.79806       -0.01362        0.00009
H         -1.90333        1.25057        0.88275
H          1.90085        2.00999       -0.00003
H          0.08140        2.30645       -0.00003
H          1.75286       -1.39038       -0.87484
H          2.79213       -0.23957        0.00002
H          1.75284       -1.39037        0.87487
18
REDO_k4_me_2.log	Energy: -194837.7168895
C         -0.13392        0.37299       -0.21069
C          1.02109       -0.38929       -0.03742
C          2.36900        0.28593        0.31069
C         -1.40268       -0.36208       -0.56464
O          1.10174       -1.65939       -0.14100
C         -0.25154        1.86892       -0.10554
C         -2.43706       -0.46644        0.57790
H          2.37550        1.38016        0.37340
H          2.72424       -0.11266        1.27107
H          3.11052       -0.02179       -0.43891
H         -1.91285        0.11077       -1.42942
H         -1.11370       -1.37585       -0.86488
H          0.70379        2.36331        0.09928
H         -0.64843        2.33417       -1.03357
H         -0.94418        2.21371        0.69091
H         -3.36031       -0.98150        0.26589
H         -2.00863       -1.01999        1.42114
H         -2.72915        0.52461        0.95130
37
REDO_og1_1.log	Energy: -648444.2341005
C         -5.14147        1.37498        0.00000
C         -5.35201       -0.02465        0.00000
C         -4.26967       -0.90744        0.00001
C         -2.97926       -0.37559        0.00000
C         -2.74010        1.01124       -0.00000
C         -3.85889        1.87653       -0.00000
O         -1.94611       -1.25479        0.00000
C         -0.59194       -0.87431       -0.00001
C         -0.32934        0.56761       -0.00000
C         -1.38386        1.44028       -0.00000
O          0.20093       -1.78891       -0.00002
C          1.05313        1.17595       -0.00000
O          1.14505        2.40493       -0.00000
C          2.24627        0.30693        0.00000
C          3.47647        0.86279        0.00000
C          4.76233        0.16935        0.00000
C          4.88073       -1.23524        0.00001
C          6.13183       -1.84116        0.00001
C          7.29458       -1.06319        0.00000
C          7.19580        0.32860        0.00000
C          5.94247        0.93637        0.00000
O         -6.64908       -0.41137        0.00001
C         -6.94752       -1.80431        0.00000
H         -6.00911        2.02465       -0.00000
H         -4.38830       -1.98257        0.00001
H         -3.69151        2.94945       -0.00000
H         -1.14581        2.50080       -0.00000
H          2.08612       -0.76251        0.00000
H          3.51912        1.95092       -0.00000
H          3.98791       -1.85204        0.00001
H          6.20437       -2.92478        0.00001
H          8.26966       -1.54139        0.00000
H          8.09350        0.93973        0.00000
H          5.86573        2.02040        0.00000
H         -8.03527       -1.87509       -0.00000
H         -6.54993       -2.29742       -0.89468
H         -6.54994       -2.29743        0.89469
41
REDO_og1_me_6.log	Energy: -673511.6160030
C          5.08415       -1.25998       -0.97223
C          5.42088       -0.02182       -0.39555
C          4.43370        0.78063        0.17714
C          3.10851        0.33019        0.16576
C          2.73819       -0.90259       -0.40151
C          3.76556       -1.68479       -0.97112
O          2.17363        1.13437        0.72803
C          0.78204        0.81195        0.79073
C          0.38862       -0.47712        0.21749
C          1.35566       -1.26364       -0.35208
O          0.11503        1.67456        1.31876
C         -1.02448       -1.04266        0.17218
O         -1.14404       -2.16354       -0.42160
C         -2.04542       -0.32390        0.77928
C         -3.44308       -0.87352        0.79905
C         -4.47503       -0.06176        0.00276
C         -4.19413        1.21785       -0.49414
C         -5.15225        1.94660       -1.20283
C         -6.41750        1.40855       -1.44146
C         -6.71142        0.12844       -0.96534
C         -5.75151       -0.59030       -0.25310
C         -3.94717       -1.06481        2.25317
O          6.75423        0.31290       -0.44500
C          7.14253        1.54846        0.12172
H          5.87500       -1.86044       -1.40975
H          4.64534        1.74014        0.63142
H          3.50314       -2.64099       -1.41564
H          0.99306       -2.19942       -0.77149
H         -1.83195        0.60141        1.29751
H         -3.37976       -1.86343        0.32756
H         -3.19862        1.62084       -0.33460
H         -4.90487        2.93817       -1.57625
H         -7.16202        1.97324       -1.99801
H         -7.68811       -0.31256       -1.15475
H         -5.99038       -1.58973        0.10510
H         -4.96113       -1.48444        2.30004
H         -3.27055       -1.73541        2.79194
H         -3.96179       -0.10551        2.78508
H          8.22321        1.62288       -0.01871
H          6.65604        2.39837       -0.37602
H          6.91548        1.59598        1.19549
41
REDO_og3_1.log	Energy: -720310.2124128
C          5.78479       -1.17932        0.00000
C          5.86206        0.23391       -0.00000
C          4.70111        1.01045       -0.00000
C          3.46683        0.35880        0.00000
C          3.35985       -1.04431        0.00000
C          4.55541       -1.79995        0.00000
O          2.35483        1.13625        0.00000
C          1.04305        0.62928        0.00000
C          0.91777       -0.83087        0.00000
C          2.05022       -1.59965        0.00000
O          0.16743        1.46567       -0.00000
C         -0.40111       -1.56842        0.00000
O         -0.37520       -2.80058        0.00000
C         -1.66956       -0.81585        0.00001
C         -2.84449       -1.48122       -0.00000
C         -4.18776       -0.90699       -0.00000
C         -4.41335        0.48638       -0.00000
C         -5.71426        0.98533       -0.00000
C         -6.80879        0.10186       -0.00000
C         -6.58901       -1.26905       -0.00000
C         -5.28876       -1.77748       -0.00000
O          7.11686        0.74131       -0.00000
C          7.28277        2.15613       -0.00001
O         -6.03504        2.31125       -0.00000
C         -4.97709        3.25942        0.00001
H          6.70999       -1.74402        0.00000
H          4.71766        2.09199       -0.00000
H          4.49021       -2.88389        0.00001
H          1.91334       -2.67792        0.00001
H         -1.60790        0.26361        0.00001
H         -2.78973       -2.56854       -0.00001
H         -3.56693        1.16077       -0.00000
H         -7.81031        0.51883       -0.00000
H         -7.43662       -1.94780       -0.00001
H         -5.12021       -2.85009       -0.00001
H          8.35902        2.32904       -0.00001
H          6.84058        2.60969       -0.89470
H          6.84058        2.60969        0.89469
H         -5.45394        4.24043        0.00002
H         -4.34741        3.16323        0.89329
H         -4.34740        3.16324       -0.89327
45
REDO_og3_me_4.log	Energy: -745378.4202244
C          5.53166       -0.87834       -1.20029
C          5.76598        0.19477       -0.32118
C          4.71551        0.74733        0.41203
C          3.43087        0.21444        0.25508
C          3.16287       -0.85916       -0.61330
C          4.25165       -1.38961       -1.33791
O          2.43156        0.77849        0.97701
C          1.07076        0.34714        0.91988
C          0.78822       -0.79545        0.04864
C          1.81460       -1.32973       -0.68532
O          0.32779        1.01228        1.60882
C         -0.57405       -1.44333       -0.15951
O         -0.61962       -2.34014       -1.06265
C         -1.62548       -1.04158        0.65331
C         -2.97763       -1.68217        0.51874
C         -4.10268       -0.72120        0.09884
C         -3.84137        0.64333       -0.08836
C         -4.85727        1.52346       -0.47127
C         -6.15937        1.05493       -0.68144
C         -6.42146       -0.30200       -0.50902
C         -5.40942       -1.18254       -0.12242
C         -3.36965       -2.42794        1.82004
O          7.06791        0.63244       -0.25303
C          7.35439        1.70942        0.61708
O         -4.67049        2.87313       -0.66767
C         -3.36022        3.38438       -0.48737
H          6.36972       -1.28535       -1.75649
H          4.84775        1.57376        1.09857
H          4.06862       -2.21929       -2.01530
H          1.52963       -2.15222       -1.33751
H         -1.46763       -0.30252        1.42776
H         -2.87395       -2.42890       -0.28056
H         -2.81912        0.97401        0.05455
H         -6.93239        1.75598       -0.98123
H         -7.42821       -0.67677       -0.68255
H         -5.63476       -2.23899       -0.00370
H         -4.34243       -2.93213        1.75063
H         -2.60973       -3.18031        2.05199
H         -3.41860       -1.72940        2.66437
H          8.42605        1.89952        0.52525
H          6.80301        2.61801        0.33933
H          7.12093        1.46469        1.66222
H         -3.42441        4.45677       -0.68742
H         -2.99519        3.22788        0.53547
H         -2.64400        2.92870       -1.18263
41
REDO_og5_2.log	Energy: -720309.2453956
C         -5.63252       -1.55391        0.00001
C         -5.94652       -0.17413        0.00001
C         -4.93285        0.78648        0.00001
C         -3.60620        0.35203       -0.00000
C         -3.26460       -1.01285       -0.00000
C         -4.31584       -1.95860        0.00000
O         -2.64127        1.30545       -0.00001
C         -1.26182        1.02629        0.00000
C         -0.89257       -0.39214       -0.00001
C         -1.87950       -1.33979       -0.00001
O         -0.54028        1.99815        0.00002
C          0.53285       -0.89933       -0.00003
O          0.70908       -2.11942       -0.00005
C          1.65623        0.05413       -0.00001
C          2.92617       -0.41002       -0.00002
C          4.14657        0.38874       -0.00001
C          5.40995       -0.26362        0.00001
C          6.59494        0.48093        0.00001
C          6.54164        1.87461        0.00001
C          5.31323        2.53693       -0.00001
C          4.13761        1.79505       -0.00002
O         -7.26945        0.11542        0.00002
C         -7.66934        1.48229        0.00002
O          5.38074       -1.62549        0.00002
C          6.60699       -2.34017        0.00005
H         -6.44932       -2.26649        0.00001
H         -5.13089        1.84987        0.00001
H         -4.06914       -3.01613       -0.00000
H         -1.56264       -2.37951       -0.00002
H          1.41347        1.10769        0.00001
H          3.05506       -1.48781       -0.00004
H          7.55710       -0.01610        0.00003
H          7.46855        2.44076        0.00001
H          5.27317        3.62133       -0.00002
H          3.18335        2.31126       -0.00004
H         -8.75942        1.47325        0.00003
H         -7.30909        2.00363        0.89461
H         -7.30910        2.00363       -0.89457
H          6.33573       -3.39647        0.00007
H          7.20298       -2.11962       -0.89423
H          7.20295       -2.11959        0.89434
45
REDO_og5_me_6.log	Energy: -745375.0175104
C          5.52426       -1.49245       -0.95773
C          5.96658       -0.26569       -0.43041
C          5.05521        0.63035        0.12912
C          3.69903        0.28493        0.15430
C          3.22364       -0.93373       -0.36325
C          4.17680       -1.81258       -0.92099
O          2.83980        1.17845        0.70195
C          1.42803        0.96855        0.79668
C          0.92568       -0.30574        0.27834
C          1.81855       -1.18373       -0.27913
O          0.84029        1.90028        1.30103
C         -0.52763       -0.76336        0.27635
O         -0.74274       -1.89028       -0.27580
C         -1.47713        0.05076        0.87977
C         -2.91316       -0.38511        0.95122
C         -3.86239        0.39402        0.02802
C         -5.13905       -0.11341       -0.30607
C         -6.01019        0.59282       -1.14215
C         -5.62356        1.83313       -1.66078
C         -4.37146        2.35212       -1.35087
C         -3.50889        1.62754       -0.52091
C         -3.44324       -0.32346        2.40633
O          7.32104       -0.03776       -0.51276
C          7.81373        1.18257        0.00311
O         -5.45817       -1.33821        0.23968
C         -6.66792       -1.94952       -0.14405
H          6.25791       -2.16743       -1.38626
H          5.34888        1.58530        0.54590
H          3.83293       -2.75991       -1.32734
H          1.37637       -2.10212       -0.65896
H         -1.18051        0.97632        1.35491
H         -2.93649       -1.42978        0.62024
H         -6.98388        0.18894       -1.39697
H         -6.30572        2.37682       -2.31038
H         -4.05686        3.30994       -1.75757
H         -2.51186        1.99888       -0.30337
H         -4.48430       -0.65738        2.48257
H         -2.82469       -0.95852        3.04896
H         -3.38301        0.70090        2.79489
H          8.89416        1.16822       -0.15715
H          7.38481        2.05012       -0.51675
H          7.61123        1.28464        1.07803
H         -7.54685       -1.36612        0.16850
H         -6.72351       -2.10685       -1.23059
H         -6.69174       -2.91989        0.35722
49
REDO_rt_me_e_10.log	Energy: -942373.2600081
C          3.25098       -1.50143        0.65548
C          4.30861       -0.65402        0.26536
C          4.03731        0.65845       -0.14209
C          2.71091        1.10219       -0.15860
C          1.64842        0.27065        0.23097
C          1.93593       -1.04994        0.63728
O          2.46845        2.37313       -0.57939
C          1.14319        2.90666       -0.68190
C          0.05440        2.09479       -0.15927
C          0.31678        0.80773        0.21604
O          1.10564        4.01510       -1.19253
C         -1.39131        2.64164       -0.16362
C         -2.41434        1.62026        0.32117
C         -2.73253        0.55261       -0.64098
N          5.64423       -1.11940        0.30424
C          5.99924       -2.52488        0.05524
C          7.33040       -2.04263       -0.57426
C          6.67972       -0.63750       -0.61953
N         -3.35340       -0.62846       -0.25572
O         -2.42051        0.73962       -1.84711
C         -3.68364       -1.60637       -1.30122
C         -3.29258       -1.19224        1.09309
C         -1.46472        3.98842        0.58250
C         -3.05547        1.87968        1.53006
N         -3.57111        2.19551        2.54968
C         -5.14746       -2.18688       -1.37591
O         -5.30056       -2.98038       -2.35201
O         -5.99690       -1.84701       -0.51426
C         -2.00766       -2.00644        1.49543
O         -2.12823       -2.70361        2.53216
O         -0.96416       -1.86416        0.78098
H          3.46828       -2.51823        0.97419
H          4.82717        1.33895       -0.44608
H          1.07783       -1.67681        0.91214
H         -0.48706        0.13286        0.51232
H         -1.60933        2.82284       -1.22646
H          5.33339       -3.01722       -0.67128
H          6.06141       -3.15692        0.95047
H          8.18135       -2.10425        0.11077
H          7.60742       -2.48575       -1.53435
H          6.28444       -0.37899       -1.61585
H          7.27593        0.21005       -0.25498
H         -3.46288       -1.13588       -2.25883
H         -2.99728       -2.46254       -1.21411
H         -3.40970       -0.40710        1.84297
H         -4.16415       -1.84284        1.19868
H         -2.47120        4.40933        0.48228
H         -0.73626        4.69925        0.18195
H         -1.28434        3.85359        1.65469
45
REDO_rt_sm_4.log	Energy: -917413.5070802
C         -4.01241       -1.61155        0.40088
C         -4.87780       -0.50373        0.25790
C         -4.33879        0.77555        0.06505
C         -2.95363        0.93366        0.02064
C         -2.07574       -0.15489        0.17381
C         -2.63906       -1.43201        0.35457
O         -2.47363        2.18886       -0.19981
C         -1.09281        2.46852       -0.30365
C         -0.18096        1.34881       -0.08317
C         -0.66280        0.08371        0.11463
O         -0.80304        3.61656       -0.56140
C          1.26259        1.57499       -0.22100
C          2.20985        1.06678        0.59741
C          3.67035        1.10957        0.12369
N         -6.26082       -0.68050        0.32638
C         -7.24500        0.18940       -0.33240
C         -8.18728       -1.03479       -0.46297
C         -6.96518       -1.90695       -0.07591
N          4.24035       -0.09361       -0.07774
O          4.17961        2.21812       -0.08963
C          5.56458       -0.15815       -0.71908
C          3.46578       -1.34036        0.04740
C          1.88264        0.56145        1.89569
N          1.65464        0.24431        2.99511
C          6.66737       -1.05475       -0.03422
O          7.78637       -0.92885       -0.59375
O          6.32567       -1.78480        0.92629
C          2.24219       -1.47096       -0.92618
O          1.26916       -2.13232       -0.43871
O          2.33146       -0.93458       -2.04979
H         -4.42779       -2.60373        0.54826
H         -4.97145        1.64827       -0.05451
H         -1.96197       -2.27624        0.44507
H          0.03053       -0.77095        0.14850
H          1.60636        2.09567       -1.11031
H         -6.89785        0.57933       -1.30190
H         -7.59751        1.03178        0.27530
H         -8.98488       -1.04995        0.28377
H         -8.61434       -1.21291       -1.45182
H         -6.49954       -2.41302       -0.93551
H         -7.10834       -2.64196        0.72552
H          5.41268       -0.52633       -1.74255
H          5.93926        0.86214       -0.79180
H          4.18116       -2.14629       -0.12531
H          3.12633       -1.47692        1.07677
13
REDO_s25_1.log	Energy: -216214.5321129
C         -0.51015        0.21478       -0.00001
C         -1.64997       -0.72977       -0.00001
C         -2.90580       -0.27759        0.00001
O         -0.58025        1.42429       -0.00001
O          0.67136       -0.48204       -0.00000
C          1.84922        0.24359        0.00000
C          3.01784       -0.38760        0.00001
H         -1.41060       -1.78816       -0.00002
H         -3.75409       -0.95374        0.00001
H         -3.10401        0.78981        0.00003
H          1.71378        1.31845        0.00000
H          3.93691        0.18519        0.00001
H          3.08227       -1.46989        0.00001
17
REDO_s25_me_2.log	Energy: -241282.2046734
C          0.02665        0.30608        0.14438
C         -1.05607       -0.48827        0.42242
C         -2.44287        0.07904        0.47904
O          0.16678        1.52280       -0.07741
O          1.27349       -0.53817        0.12957
C          2.41232        0.10811       -0.12582
C          3.61684       -0.49008       -0.17787
C         -3.38578       -0.41839       -0.63770
H         -0.90153       -1.55158        0.57881
H         -2.94204       -0.13197        1.44556
H         -2.36242        1.17119        0.41208
H          2.28146        1.17809       -0.29068
H          4.50384        0.09750       -0.39130
H          3.73686       -1.55670       -0.01176
H         -4.40174       -0.00061       -0.55009
H         -2.98636       -0.14943       -1.62207
H         -3.47684       -1.51258       -0.61456
15
REDO_s29_1.log	Energy: -204379.0564624
C          0.48403        0.24746        0.00000
C         -0.45667        1.29032        0.00000
C         -1.81494        0.98409       -0.00000
C         -2.20001       -0.35457        0.00000
C         -1.19413       -1.32563       -0.00000
N          0.10950       -1.04841        0.00000
C          1.92548        0.55280       -0.00000
C          2.89547       -0.36713       -0.00000
H         -0.11914        2.32249       -0.00000
H         -2.55791        1.77650       -0.00000
H         -3.24548       -0.64511        0.00000
H         -1.45655       -2.38269        0.00000
H          2.18098        1.61102       -0.00000
H          3.94252       -0.08265       -0.00000
H          2.65369       -1.42469        0.00000
19
REDO_s29_me_1.log	Energy: -229430.1961495
C         -0.04398        0.34603       -0.16300
C         -1.12523        1.30562        0.02690
C         -2.42151        0.88935        0.18746
C         -2.73591       -0.49300        0.17126
C         -1.65158       -1.35703       -0.01332
N         -0.37866       -1.01649       -0.17145
C          1.26642        0.74985       -0.33728
C          2.42275       -0.18576       -0.51857
C          3.42315       -0.19857        0.65841
H         -0.87906        2.36729        0.03726
H         -3.21207        1.62965        0.32789
H         -3.74881       -0.86553        0.29580
H         -1.84428       -2.43841       -0.03173
H          1.47821        1.82023       -0.31592
H          2.01926       -1.19614       -0.65007
H          3.00322        0.04204       -1.43544
H          4.27754       -0.87230        0.48023
H          3.82968        0.80569        0.84106
H          2.92221       -0.51608        1.57990
16
REDO_s35_1.log	Energy: -240891.3810953
C          0.10593        0.36706        0.00000
C         -1.13557       -0.42803        0.00000
C         -2.33159        0.17494       -0.00000
C         -3.65138       -0.52553        0.00000
O          0.19061        1.57707        0.00000
O          1.19653       -0.46999       -0.00000
C          2.45213        0.10733        0.00000
C          3.53762       -0.65860       -0.00000
H         -1.03176       -1.50885        0.00000
H         -2.34205        1.26415       -0.00000
H         -3.54033       -1.61302        0.00002
H         -4.24230       -0.23617        0.87797
H         -4.24228       -0.23621       -0.87800
H          2.44759        1.19079        0.00000
H          4.51842       -0.19944       -0.00000
H          3.47276       -1.74089       -0.00000
20
REDO_s35_me_1.log	Energy: -265954.8353538
C         -0.40972       -0.32910        0.00015
C          0.71148        0.46076       -0.00017
C          2.09141       -0.13628        0.00007
C          2.90091        0.23662       -1.26244
O         -0.59175       -1.56049        0.00066
O         -1.63450        0.54238       -0.00022
C         -2.80621       -0.09704        0.00004
C         -3.99805        0.52743       -0.00023
C          2.90096        0.23777        1.26220
H          0.59951        1.54150       -0.00063
H          1.95921       -1.22650        0.00057
H          3.90742       -0.21117       -1.26963
H          2.37199       -0.08883       -2.16402
H          3.02684        1.32617       -1.33328
H         -2.71276       -1.18335        0.00050
H         -4.91371       -0.05484        0.00001
H         -4.07971        1.61044       -0.00068
H          3.90748       -0.21000        1.26976
H          2.37208       -0.08685        2.16411
H          3.02689        1.32739        1.33204
19
REDO_s37_6.log	Energy: -288860.3424714
C         -0.74687       -0.51826       -0.02631
C         -1.87531        0.46216       -0.03576
C         -3.22443       -0.13231        0.26805
C         -1.67302        1.75629       -0.31211
O         -0.89801       -1.71234        0.13928
O          0.46989        0.04863       -0.22380
C          1.59592       -0.85904       -0.22838
C          2.83662        0.00383       -0.36267
O          3.00438        0.87592        0.74100
H         -3.23054       -0.60131        1.25738
H         -4.00388        0.63221        0.23498
H         -3.47041       -0.92243       -0.44832
H         -2.49946        2.46060       -0.32612
H         -0.68631        2.14318       -0.53648
H          1.49497       -1.56355       -1.06067
H          1.60393       -1.42451        0.70743
H          2.79688        0.55532       -1.31546
H          3.71812       -0.64482       -0.39124
H          2.18913        1.39164        0.80962
23
REDO_s37_me_1.log	Energy: -313929.3148211
C         -0.10609       -0.03114       -0.01769
C         -1.39683        0.36417       -0.28037
C         -1.82726        1.80257       -0.36646
C         -2.43641       -0.69947       -0.52088
O          0.34598       -1.21682        0.12387
O          0.83551        1.03907        0.09202
C          2.04476        0.73654        0.76834
C          3.12019        0.11622       -0.12993
O          2.88919       -1.22817       -0.45464
C         -3.42962       -0.90967        0.64279
H         -0.99297        2.47476       -0.15283
H         -2.21964        2.07414       -1.36659
H         -2.63981        2.05932        0.33983
H         -3.03021       -0.46681       -1.42665
H         -1.92333       -1.64832       -0.71270
H          2.41913        1.69702        1.15402
H          1.86217        0.06337        1.61674
H          4.08922        0.19827        0.39837
H          3.20212        0.75576       -1.03208
H          1.89893       -1.35489       -0.32472
H         -3.95500        0.02075        0.89413
H         -4.19487       -1.66519        0.40690
H         -2.89353       -1.23616        1.54073
9
REDO_s38_1.log	Energy: -144314.0194972
C         -1.28762       -1.06063       -0.00001
C         -0.45239        0.20162       -0.00001
C          0.99396        0.00498        0.00001
C          2.19126       -0.16805        0.00003
O         -0.93376        1.32066       -0.00002
H         -1.05236       -1.66820       -0.88080
H         -1.05251       -1.66810        0.88089
H         -2.34576       -0.79534       -0.00012
H          3.24942       -0.30115        0.00006
13
REDO_s38_me_1.log	Energy: -169380.7337773
C         -1.83262        1.15444       -0.00261
C         -1.08824       -0.20646       -0.03146
C          0.28541       -0.09963       -0.20376
C          1.43936       -0.05953        0.44840
O         -1.80959       -1.24460       -0.04445
C          2.79777        0.08935       -0.21604
H         -1.15841        2.01811        0.03166
H         -2.48228        1.24856       -0.88413
H         -2.49093        1.17481        0.87718
H          1.51449       -0.14019        1.55064
H          2.67302        0.15373       -1.30261
H          3.34010        0.99225        0.11740
H          3.47072       -0.75963       -0.00176
19
REDO_s40_1.log	Energy: -289316.6061494
C          3.89234        1.14977        0.00002
C          3.16720       -0.18178       -0.00001
C          1.71793       -0.11343       -0.00000
C          0.50239       -0.06097       -0.00000
O          3.75367       -1.25313       -0.00002
C         -0.92178       -0.01941       -0.00000
C         -1.66676       -1.21553        0.00001
C         -3.05760       -1.17269        0.00001
C         -3.72307        0.05582        0.00000
C         -2.99286        1.24694       -0.00001
C         -1.60173        1.21456       -0.00001
H          3.60838        1.73543        0.88127
H          4.96943        0.97573       -0.00006
H          3.60827        1.73553       -0.88114
H         -1.14150       -2.16471        0.00001
H         -3.62448       -2.09865        0.00002
H         -4.80857        0.08496        0.00000
H         -3.50940        2.20193       -0.00001
H         -1.02776        2.13529       -0.00002
23
REDO_s40_me_1_geo.log	Energy: -314385.1226706
C          3.52988       -0.66712        1.17980
C          2.85736       -0.36579       -0.18218
C          1.46230       -0.33026       -0.13757
C          0.49002        0.59272       -0.05693
O          3.60003       -0.33095       -1.19692
C         -0.93966        0.18699       -0.02852
C         -1.29768       -1.17845       -0.11111
C         -2.62211       -1.59202       -0.08484
C         -3.66278       -0.65811        0.02794
C         -3.33662        0.69393        0.11202
C         -2.00164        1.10937        0.08398
C          0.76387        2.09427        0.01549
H          2.83313       -0.63004        2.02461
H          3.99722       -1.66021        1.15374
H          4.33502        0.06162        1.34024
H         -0.47710       -1.88646       -0.19493
H         -2.85426       -2.65396       -0.15283
H         -4.70099       -0.98209        0.04929
H         -4.12622        1.43892        0.20044
H         -1.78477        2.17094        0.15146
H          1.83841        2.27395       -0.05972
H          0.27547        2.65212       -0.79949
H          0.40621        2.54957        0.95395
22
REDO_s44_3.log	Energy: -290219.1224458
C          1.14184       -0.95736       -0.07559
C         -0.29897       -0.87125       -0.00408
C         -1.50947       -0.87042        0.04385
C         -2.96845       -0.84216        0.11336
C         -3.55010        0.53821        0.49293
C         -3.23410        1.63387       -0.52675
O          1.76389       -1.98829       -0.23459
O          1.70906        0.26168        0.05755
C          3.15572        0.28191       -0.00015
C          3.59515        1.72325        0.16764
H         -3.37126       -1.15751       -0.85918
H         -3.30012       -1.59773        0.83728
H         -4.63562        0.42463        0.59797
H         -3.16673        0.82303        1.47936
H         -3.64401        1.38757       -1.51287
H         -3.66303        2.59186       -0.21735
H         -2.15367        1.76769       -0.63746
H          3.47657       -0.13888       -0.95826
H          3.54943       -0.36466        0.79038
H          3.18744        2.35165       -0.62912
H          4.68715        1.78407        0.13002
H          3.26056        2.12477        1.12824
26
REDO_s44_me_2_geo2.log	Energy: -315278.5928783
C          1.21257        0.71148        0.10482
C         -0.06412        0.35272       -0.35728
C         -1.04549       -0.36445        0.19545
C         -2.38163       -0.53560       -0.52574
C         -3.52053        0.33728        0.03687
C         -4.85188        0.16581       -0.70397
O          1.59613        1.74135        0.68294
O          2.21390       -0.21314       -0.34754
C          3.54383        0.21227       -0.13317
C          4.46624       -0.89627       -0.62623
C         -0.98202       -1.06359        1.55298
H         -2.23068       -0.27176       -1.57933
H         -2.71541       -1.59035       -0.49839
H         -3.19924        1.38547       -0.01246
H         -3.67090        0.11387        1.10218
H         -4.74408        0.41164       -1.76780
H         -5.20772       -0.87107       -0.64650
H         -5.64098        0.80935       -0.29344
H          3.72613        0.42605        0.92985
H          3.75044        1.15222       -0.66748
H          5.52028       -0.62523       -0.48332
H          4.30072       -1.09216       -1.69111
H          4.27241       -1.82786       -0.08353
H         -1.75773       -0.71265        2.25453
H         -1.13409       -2.15369        1.46392
H         -0.01111       -0.89740        2.02730
22
REDO_s51_5.log	Energy: -313535.5088323
C         -0.99706       -0.43241       -0.18961
C         -2.30712        0.25336        0.02937
C         -3.39385       -0.62984        0.58164
C         -2.47189        1.54943       -0.26346
O         -0.82481       -1.61918        0.00755
O         -0.01972        0.40247       -0.63315
C          1.27946       -0.18758       -0.88237
C          2.15776       -0.05238        0.35982
C          3.56479       -0.57637        0.10741
O          2.27264        1.31528        0.73947
H         -3.10002       -1.05363        1.54746
H         -4.32330       -0.07050        0.70967
H         -3.57926       -1.47928       -0.08329
H         -3.42817        2.03972       -0.10701
H         -1.66491        2.14804       -0.66866
H          1.69961        0.39359       -1.70718
H          1.15437       -1.23242       -1.17285
H          1.69017       -0.63720        1.16828
H          3.54929       -1.64288       -0.13664
H          4.03537       -0.03035       -0.71658
H          4.17718       -0.43335        1.00114
H          1.37232        1.66455        0.79776
26
REDO_s51_me_1.log	Energy: -338604.5130005
C         -0.53973       -0.04806       -0.04809
C         -1.83125        0.36783       -0.26869
C         -2.23799        1.81292       -0.35863
C         -2.89801       -0.67933       -0.45740
O         -0.10269       -1.23967        0.09423
O          0.42638        1.00491        0.00987
C          1.65236        0.69067        0.64755
C          2.70065        0.07483       -0.29451
C          4.09245        0.09819        0.34831
O          2.39600       -1.25420       -0.64127
C         -3.85334       -0.85465        0.74308
H         -3.01919        2.09361        0.37324
H         -1.38428        2.47202       -0.18481
H         -2.66160        2.07838       -1.34743
H         -3.51866       -0.44780       -1.34518
H         -2.40944       -1.64015       -0.65343
H          1.49392        0.00044        1.48746
H          2.03970        1.64267        1.03978
H          2.72662        0.72190       -1.19516
H          4.80886       -0.40901       -0.30593
H          4.44700        1.12184        0.52529
H          4.07874       -0.43853        1.30463
H          1.41474       -1.36928       -0.44105
H         -3.29217       -1.17830        1.62661
H         -4.35293        0.08869        0.99875
H         -4.63966       -1.59919        0.54492
24
REDO_s61_10.log	Energy: -291009.8104798
C          1.16347       -0.50119        0.02866
C          2.36640        0.37952       -0.09434
C          3.67650       -0.30345        0.19383
C          2.25461        1.66710       -0.44277
O          1.22897       -1.68418        0.30536
O         -0.00421        0.14198       -0.19770
C         -1.19727       -0.66639       -0.10396
C         -2.40995        0.24179       -0.28779
C         -2.49881        1.30050        0.81934
C         -3.68420       -0.61236       -0.35425
H          3.68865       -0.71085        1.21000
H          3.82824       -1.15340       -0.47913
H          4.51201        0.39137        0.08150
H          3.13275        2.29963       -0.53449
H          1.29073        2.11787       -0.64610
H         -1.21326       -1.16768        0.87048
H         -1.15588       -1.44455       -0.87381
H         -2.28762        0.75592       -1.25117
H         -2.64474        0.82805        1.79845
H         -1.58613        1.90004        0.86812
H         -3.34290        1.97602        0.64670
H         -3.64161       -1.34101       -1.17086
H         -4.56452        0.01786       -0.51362
H         -3.83830       -1.16473        0.58035
28
REDO_s61_me_8.log	Energy: -316066.4039860
C         -0.59004        0.70189       -0.15610
C         -1.85755        0.38344        0.29737
C         -2.78022        1.51004        0.67424
C         -2.37095       -1.02470        0.42540
O         -0.03512        1.81702       -0.31838
O          0.20458       -0.48230       -0.48414
C          1.51290       -0.20181       -0.91795
C          2.50566        0.00876        0.24136
C          2.52433       -1.19700        1.18637
C          3.90512        0.32972       -0.29722
C         -3.33898       -1.47085       -0.69610
H         -2.24499        2.46044        0.58626
H         -3.68855        1.59028        0.04353
H         -3.15885        1.42968        1.71363
H         -1.53244       -1.72885        0.44808
H         -2.90762       -1.15152        1.38735
H          1.51959        0.69830       -1.54469
H          1.83618       -1.06625       -1.52258
H          2.12808        0.88244        0.78530
H          3.13830       -1.00785        2.07667
H          1.50612       -1.43342        1.50528
H          2.93438       -2.08510        0.68385
H          4.61840        0.51984        0.51481
H          3.88852        1.21641       -0.94170
H          4.30221       -0.50555       -0.89156
H         -3.73291       -2.48741       -0.53419
H         -4.19864       -0.79275       -0.77025
H         -2.82511       -1.45339       -1.66385
19
REDO_s62_2.log	Energy: -265558.3637054
C         -0.69429       -0.51706        0.00001
C         -1.79335        0.49604        0.00000
C         -3.18163       -0.08611       -0.00005
C         -1.53326        1.80903        0.00005
O         -0.89237       -1.71713       -0.00001
O          0.54686        0.02486        0.00003
C          1.62921       -0.91930        0.00004
C          2.94227       -0.19959        0.00000
C          3.12199        1.11917       -0.00006
H         -3.93572        0.70424       -0.00004
H         -3.33652       -0.72417        0.87592
H         -3.33647       -0.72411       -0.87608
H         -2.33848        2.53778        0.00006
H         -0.51852        2.18789        0.00010
H          1.53876       -1.57285        0.87723
H          1.53873       -1.57290       -0.87711
H          3.80380       -0.86656        0.00003
H          4.11866        1.54834       -0.00009
H          2.28422        1.80742       -0.00009
23
REDO_s62_me_2.log	Energy: -290616.4467867
C          0.31546       -0.43066       -0.06130
C          1.42586        0.37855       -0.20441
C          1.40820        1.87047       -0.01975
C          2.72729       -0.26825       -0.59673
O          0.18968       -1.67178       -0.20490
O         -0.88855        0.32075        0.31295
C         -2.04644       -0.46150        0.47556
C         -3.15483        0.06113       -0.39026
C         -4.40536        0.31575        0.00330
C          3.79489       -0.32136        0.51957
H          0.39538        2.22864        0.17824
H          2.04284        2.23109        0.81460
H          1.78073        2.41161       -0.91356
H          2.51768       -1.29261       -0.92501
H          3.18583        0.25615       -1.46046
H         -2.37116       -0.46592        1.53183
H         -1.79217       -1.49630        0.19327
H         -2.87360        0.22168       -1.43187
H         -5.17054        0.66409       -0.68636
H         -4.71029        0.18244        1.03995
H          4.74157       -0.76618        0.17381
H          4.02543        0.68245        0.89932
H          3.42885       -0.91368        1.36599
27
REDO_s64_10.log	Energy: -315677.5599882
C          2.98040        0.17909       -0.00000
C          4.06698       -0.83448       -0.00000
C          5.34718       -0.45967       -0.00003
O          3.13620        1.38435       -0.00003
O          1.76834       -0.42224        0.00003
C          0.62712        0.46362        0.00003
C         -0.62757       -0.39464        0.00001
C         -1.90829        0.44972        0.00002
C         -3.18784       -0.39556       -0.00001
C         -4.47316        0.44079       -0.00000
C         -5.74681       -0.40971       -0.00003
H          3.76559       -1.87732        0.00002
H          6.15452       -1.18449       -0.00003
H          5.60685        0.59459       -0.00005
H          0.68044        1.11089       -0.88210
H          0.68043        1.11086        0.88219
H         -0.61081       -1.05013       -0.87961
H         -0.61082       -1.05016        0.87962
H         -1.91091        1.11097       -0.87788
H         -1.91093        1.11094        0.87795
H         -3.18572       -1.05735        0.87772
H         -3.18571       -1.05731       -0.87776
H         -4.47414        1.10200       -0.87717
H         -4.47416        1.10196        0.87720
H         -5.79174       -1.05632       -0.88373
H         -6.64555        0.21534       -0.00002
H         -5.79175       -1.05636        0.88364
31
REDO_s64_me_3.log	Energy: -340735.3932021
C         -2.13833       -0.10774        0.04281
C         -3.33606       -0.07289       -0.63765
C         -4.34998        0.99760       -0.37294
O         -1.65664        0.65493        0.91705
O         -1.32088       -1.24463       -0.37424
C         -0.08481       -1.34185        0.28775
C          0.99638       -0.45657       -0.34767
C          2.37043       -0.61018        0.31287
C          3.45674        0.28002       -0.30362
C          4.83127        0.13731        0.36191
C          5.90856        1.03043       -0.26234
C         -5.65344        0.50511        0.29519
H         -3.55536       -0.85524       -1.36001
H         -3.88114        1.74292        0.28214
H         -4.64640        1.54139       -1.29379
H          0.22231       -2.39944        0.23451
H         -0.18938       -1.05557        1.34266
H          0.64479        0.57674       -0.25962
H          1.06606       -0.69271       -1.41924
H          2.69559       -1.66136        0.25718
H          2.28389       -0.37873        1.38469
H          3.13538        1.32983       -0.24860
H          3.54991        0.05056       -1.37553
H          5.15249       -0.91262        0.30888
H          4.74006        0.36995        1.43196
H          5.63189        2.08903       -0.19340
H          6.04738        0.79841       -1.32504
H          6.87821        0.90725        0.23406
H         -5.43289        0.04529        1.26540
H         -6.38403        1.31618        0.45375
H         -6.14321       -0.26178       -0.32045
48
REDO_sir600_1.log	Energy: -785069.3068198
C         -0.03630       -1.28179       -0.10766
C          1.39078       -1.47029       -0.05188
Si         2.56612        0.00001        0.00929
C          1.39077        1.47030       -0.05188
C         -0.03631        1.28179       -0.10766
C         -0.67748       -0.00000       -0.12712
C         -0.84796       -2.46017       -0.14653
C         -0.31727       -3.72535       -0.13197
C          1.08691       -3.90677       -0.07929
C          1.91158       -2.74904       -0.03981
C          1.91156        2.74905       -0.03981
C          1.08688        3.90677       -0.07929
C         -0.31730        3.72535       -0.13197
C         -0.84798        2.46016       -0.14653
N          1.62930       -5.14197       -0.06664
N          1.62926        5.14198       -0.06664
C         -2.18100       -0.00001       -0.19237
C          3.54246        0.00001        1.62162
C          3.70776        0.00001       -1.49021
C         -2.96268       -0.00001        0.98351
C         -4.35682       -0.00002        0.84539
C         -4.96956       -0.00002       -0.40745
C         -4.18832       -0.00002       -1.56203
C         -2.79845       -0.00001       -1.45134
C         -2.33104       -0.00001        2.35656
H         -1.92425       -2.35545       -0.19220
H         -0.97057       -4.59209       -0.16354
H          2.98873       -2.89953        0.00103
H          2.98870        2.89955        0.00103
H         -0.97060        4.59208       -0.16354
H         -1.92426        2.35544       -0.19220
H          2.62752       -5.27674       -0.03223
H          1.05125       -5.96728       -0.09707
H          1.05121        5.96729       -0.09707
H          2.62749        5.27676       -0.03223
H          2.87943        0.00001        2.49174
H          4.18751       -0.88240        1.68962
H          4.18750        0.88243        1.68962
H          4.35677        0.88215       -1.48983
H          4.35677       -0.88212       -1.48984
H          3.14024        0.00001       -2.42543
H         -4.97018       -0.00002        1.74206
H         -6.05261       -0.00002       -0.47940
H         -4.65286       -0.00002       -2.54288
H         -2.18337       -0.00001       -2.34672
H         -1.69782        0.88069        2.51110
H         -3.09575       -0.00001        3.13619
H         -1.69781       -0.88070        2.51110
52
REDO_sir600_me_1.log	Energy: -810233.8580365
C          1.33162        0.03807        0.39006
C          1.47462       -1.32845        0.06753
Si        -0.00003       -2.48090        0.02938
C         -1.47466       -1.32841        0.06754
C         -1.33162        0.03811        0.39006
C          0.00001        0.71843        0.81793
C          2.50232        0.81713        0.43445
C          3.75725        0.29446        0.15060
C          3.90472       -1.05743       -0.19434
C          2.74798       -1.84466       -0.22675
C         -2.74803       -1.84459       -0.22675
C         -3.90475       -1.05733       -0.19434
C         -3.75724        0.29456        0.15060
C         -2.50230        0.81720        0.43445
N          5.16788       -1.60792       -0.43515
N         -5.16792       -1.60778       -0.43515
C          0.00003        2.18033        0.29102
C         -0.00005       -3.53422       -1.54559
C         -0.00005       -3.64269        1.52705
C          0.00004        2.46351       -1.10146
C          0.00006        3.79975       -1.51931
C          0.00007        4.86334       -0.61731
C          0.00006        4.58980        0.74494
C          0.00005        3.26282        1.18159
C          0.00003        1.38896       -2.16507
C          0.00001        0.66254        2.37718
H          2.43327        1.86976        0.68783
H          4.63239        0.93870        0.19648
H          2.85138       -2.89748       -0.48751
H         -2.85146       -2.89740       -0.48751
H         -4.63236        0.93883        0.19648
H         -2.43322        1.86982        0.68782
H          5.86227       -0.94667       -0.75636
H          5.16265       -2.44255       -1.00610
H         -5.16272       -2.44241       -1.00610
H         -5.86230       -0.94651       -0.75636
H         -0.00006       -2.90605       -2.44169
H          0.88123       -4.18372       -1.59061
H         -0.88133       -4.18372       -1.59059
H          0.88506       -4.28862        1.52459
H         -0.00001       -3.08077        2.46619
H         -0.88521       -4.28855        1.52463
H          0.00006        4.00716       -2.58659
H          0.00009        5.88744       -0.97947
H          0.00008        5.39620        1.47284
H          0.00004        3.07939        2.24900
H         -0.87874        0.74246       -2.08591
H          0.00003        1.84055       -3.16108
H          0.87878        0.74245       -2.08592
H         -0.89168        1.13536        2.79936
H         -0.00001       -0.38372        2.69350
H          0.89171        1.13534        2.79936
51
REDO_sir610_2.log	Energy: -809737.7678505
C         -1.55006       -0.14482       -0.10902
C         -1.53852       -1.58359       -0.05285
Si         0.08011       -2.54388        0.00825
C          1.37340       -1.17631       -0.04238
C          0.98742        0.21296       -0.09818
C         -0.36848        0.66944       -0.12413
C         -2.82921        0.49447       -0.15244
C         -4.00874       -0.20731       -0.14024
C         -3.99364       -1.62254       -0.08589
C         -2.73287       -2.27753       -0.04320
C          2.70998       -1.51055       -0.02347
C          3.74880       -0.53372       -0.05519
C          3.37189        0.83318       -0.10756
C          2.04290        1.17837       -0.12901
N         -5.14218       -2.33183       -0.07496
N          5.03933       -0.92344       -0.03503
C         -0.57857        2.15835       -0.19152
C          0.21048       -3.52155        1.61490
C          0.24172       -3.66849       -1.49585
C         -0.69857        2.93302        0.98285
C         -0.89334        4.31327        0.84271
C         -0.96915        4.91953       -0.41101
C         -0.84963        4.14553       -1.56426
C         -0.65492        2.76952       -1.45118
C         -0.62136        2.30825        2.35685
C          6.18919       -0.03070       -0.06390
H         -2.87557        1.57480       -0.19969
H         -4.95768        0.31938       -0.17506
H         -2.73169       -3.36514       -0.00194
H          3.00891       -2.55688        0.01743
H          4.12816        1.60834       -0.13339
H          1.78913        2.22971       -0.17384
H         -6.03959       -1.87412       -0.10814
H         -5.13674       -3.33894       -0.03994
H          5.22296       -1.91544        0.00121
H          0.11684       -2.87018        2.48880
H         -0.57478       -4.28246        1.67638
H          1.17308       -4.03956        1.68246
H          1.20503       -4.18954       -1.49529
H         -0.54240       -4.43304       -1.50100
H          0.16582       -3.10239       -2.42885
H         -0.98701        4.92092        1.73841
H         -1.12099        5.99178       -0.48464
H         -0.90694        4.60500       -2.54585
H         -0.56106        2.16002       -2.34545
H         -1.40606        1.55813        2.50514
H          0.33783        1.80419        2.51912
H         -0.73459        3.06582        3.13528
H          6.20194        0.57247       -0.97810
H          6.19474        0.63921        0.80265
H          7.09676       -0.63355       -0.03756
55
REDO_sir610_me_2.log	Energy: -834900.3122981
C          1.60066       -0.09623        0.36640
C          1.59117       -1.47134        0.04819
Si         0.00564       -2.46643        0.07405
C         -1.34037       -1.16756        0.14181
C         -1.04632        0.18022        0.45110
C          0.36122        0.71790        0.83663
C          2.84611        0.55814        0.36486
C          4.02973       -0.09157        0.03966
C          4.02502       -1.45207       -0.30264
C          2.79323       -2.11641       -0.28850
C         -2.66564       -1.54799       -0.10998
C         -3.74010       -0.64587       -0.05207
C         -3.44156        0.68726        0.27313
C         -2.12767        1.07315        0.52101
N          5.21551       -2.13004       -0.58583
N         -5.04001       -1.09181       -0.27495
C          0.49658        2.17338        0.30958
C         -0.15392       -3.53381       -1.48328
C         -0.06284       -3.60404        1.58889
C          0.48202        2.45916       -1.08231
C          0.60854        3.78929       -1.50042
C          0.74812        4.84442       -0.59923
C          0.76245        4.56835        0.76240
C          0.63773        3.24729        1.19929
C          0.33521        1.39356       -2.14477
C         -6.12437       -0.16452       -0.53327
C          0.40582        0.65802        2.39507
H          2.89488        1.61278        0.61442
H          4.96750        0.45934        0.05063
H          2.77847       -3.17495       -0.54620
H         -2.88588       -2.58645       -0.35734
H         -4.22957        1.43019        0.33207
H         -1.94336        2.11457        0.76324
H          5.10333       -2.96047       -1.15193
H          5.96132       -1.54404       -0.93660
H         -5.09039       -1.95174       -0.80193
H         -1.09849       -4.08904       -1.49064
H         -0.11837       -2.92025       -2.38874
H          0.65366       -4.27170       -1.54534
H          0.75161       -4.33677        1.56864
H          0.02498       -3.03377        2.51886
H         -1.00864       -4.15622        1.62413
H          0.59640        3.99874       -2.56723
H          0.84362        5.86400       -0.96158
H          0.86954        5.36821        1.48966
H          0.65232        3.06168        2.26621
H         -0.60390        0.84329       -2.03687
H          0.35125        1.84532       -3.14057
H          1.14294        0.65779       -2.09319
H         -6.33525        0.43979        0.35587
H         -5.92661        0.52440       -1.37026
H         -7.02772       -0.73483       -0.76140
H         -0.41773        1.22038        2.84500
H          0.30649       -0.38326        2.71227
H          1.35524        1.03374        2.78814
57
REDO_sir650_1.log	Energy: -859063.7785449
C          1.28111        0.43233        0.00384
C          1.47171       -0.99434       -0.00161
Si         0.00000       -2.16807       -0.00000
C         -1.47171       -0.99434        0.00161
C         -1.28111        0.43233       -0.00385
C         -0.00000        1.07203       -0.00000
C          2.46309        1.23690        0.01740
C          3.72739        0.70433        0.01757
C          3.92308       -0.70622        0.00507
C          2.74862       -1.52073       -0.00157
C         -2.74862       -1.52073        0.00157
C         -3.92308       -0.70622       -0.00507
C         -3.72739        0.70433       -0.01757
C         -2.46309        1.23690       -0.01740
N          5.16466       -1.25074        0.00190
C          6.35073       -0.39201        0.01042
C          5.34638       -2.70289       -0.00738
N         -5.16466       -1.25074       -0.00189
C         -5.34638       -2.70289        0.00738
C         -6.35073       -0.39201       -0.01041
C         -0.00000        2.57549       -0.00000
C         -0.00346       -3.23403       -1.55595
C          0.00346       -3.23404        1.55594
C          0.05996        3.28403       -1.20864
C          0.05839        4.67962       -1.20604
C         -0.00000        5.37990        0.00000
C         -0.05839        4.67962        1.20604
C         -0.05997        3.28403        1.20864
H          2.36636        2.31474        0.02916
H          4.57590        1.37550        0.02889
H          2.86920       -2.59804       -0.00581
H         -2.86920       -2.59804        0.00581
H         -4.57590        1.37550       -0.02889
H         -2.36636        2.31474       -0.02916
H          6.37784        0.25611       -0.87213
H          6.38146        0.23456        0.90840
H          7.24229       -1.01631        0.00093
H          4.90396       -3.16613        0.88139
H          4.90031       -3.15478       -0.90008
H          6.41137       -2.92764       -0.01104
H         -4.90396       -3.16614       -0.88138
H         -4.90030       -3.15478        0.90009
H         -6.41137       -2.92764        0.01105
H         -6.37784        0.25611        0.87214
H         -6.38146        0.23455       -0.90840
H         -7.24229       -1.01631       -0.00092
H         -0.00602       -2.61913       -2.46077
H          0.87918       -3.88152       -1.59136
H         -0.88562       -3.88239       -1.58695
H         -0.87917       -3.88154        1.59134
H          0.88563       -3.88238        1.58695
H          0.00600       -2.61913        2.46077
H          0.10637        2.74219       -2.14874
H          0.10322        5.21786       -2.14776
H         -0.00000        6.46528        0.00000
H         -0.10322        5.21786        2.14776
H         -0.10637        2.74218        2.14874
61
REDO_sir650_me_2.log	Energy: -884225.3382922
C          1.32813        0.40056        0.46099
C          1.47356       -0.97777        0.20606
Si        -0.00000       -2.13020        0.22940
C         -1.47357       -0.97777        0.20606
C         -1.32813        0.40056        0.46099
C          0.00000        1.10828        0.85013
C          2.50168        1.17457        0.45338
C          3.75638        0.63939        0.19802
C          3.91764       -0.73737       -0.06510
C          2.74436       -1.51430       -0.06453
C         -2.74436       -1.51429       -0.06453
C         -3.91764       -0.73737       -0.06510
C         -3.75638        0.63940        0.19802
C         -2.50168        1.17458        0.45338
N          5.17436       -1.29578       -0.29891
C          6.29819       -0.41185       -0.55742
C          5.25512       -2.65027       -0.81692
N         -5.17436       -1.29578       -0.29891
C         -5.25512       -2.65027       -0.81692
C         -6.29819       -0.41184       -0.55742
C          0.00000        2.50565        0.18498
C         -0.00000       -3.26875       -1.28532
C         -0.00000       -3.20784        1.78994
C          0.00001        3.70531        0.90446
C          0.00001        4.94207        0.24780
C          0.00000        5.00057       -1.14258
C         -0.00001        3.80926       -1.87532
C         -0.00001        2.58323       -1.21836
C          0.00000        1.20851        2.40359
H          2.43836        2.24176        0.63989
H          4.61008        1.30620        0.19742
H          2.81573       -2.57463       -0.28115
H         -2.81574       -2.57463       -0.28115
H         -4.61008        1.30620        0.19742
H         -2.43836        2.24177        0.63990
H          6.47819        0.25231        0.29465
H          7.19913       -1.01203       -0.69667
H          6.16076        0.21611       -1.45267
H          4.76650       -2.77050       -1.79756
H          6.30480       -2.93035       -0.92179
H          4.79529       -3.36245       -0.12313
H         -4.76650       -2.77050       -1.79756
H         -4.79529       -3.36244       -0.12313
H         -6.30480       -2.93034       -0.92179
H         -6.47819        0.25232        0.29465
H         -6.16076        0.21611       -1.45266
H         -7.19913       -1.01202       -0.69667
H         -0.00002       -2.68851       -2.21318
H          0.88144       -3.91949       -1.29650
H         -0.88143       -3.91951       -1.29648
H         -0.88518       -3.85283        1.82454
H          0.88517       -3.85284        1.82454
H          0.00001       -2.59282        2.69536
H          0.00002        3.69199        1.98864
H          0.00002        5.85769        0.83293
H          0.00000        5.95939       -1.65297
H         -0.00001        3.83801       -2.96151
H         -0.00001        1.66324       -1.79555
H          0.89109        1.72550        2.77278
H         -0.89108        1.72551        2.77278
H         -0.00000        0.20198        2.83019
49
REDO_tq_green_3.log	Energy: -2441362.8830425
C          4.42502        1.84821       -0.19888
C          5.26526        0.69901       -0.12865
C          4.64353       -0.56780       -0.13833
C          3.25946       -0.66703       -0.20992
C          2.42263        0.46242       -0.28371
C          3.05205        1.72274       -0.27602
O          2.72685       -1.91987       -0.21702
C          1.34813       -2.17912       -0.28691
C          0.45892       -1.00863       -0.36146
C          1.01685        0.24508       -0.35864
O          1.03012       -3.34516       -0.28131
C         -0.98799       -1.14830       -0.43420
C         -1.73462       -2.27106       -0.41761
C         -3.21139       -2.26676       -0.57864
C         -3.97757       -0.97335       -0.53323
O         -3.77792       -3.31983       -0.86014
C         -4.72399       -0.62747       -1.67529
C         -5.41510        0.57752       -1.74777
C         -5.40704        1.47339       -0.67363
C         -4.71246        1.12301        0.48923
C         -4.01571       -0.07640        0.54461
Br        -3.14468       -0.53701        2.21890
N          6.64117        0.82164       -0.05068
C          7.91821       -1.04311       -1.14566
C          7.50307       -0.33961        0.15301
C          7.46062        2.86673        1.15421
C          7.30983        2.11394       -0.17402
C         -6.15324        2.84117       -0.75548
O         -6.04519        3.55849        0.26721
O         -6.75369        3.03864       -1.83835
H          4.85325        2.84154       -0.17317
H          5.20730       -1.49002       -0.10909
H          2.43508        2.61587       -0.32296
H          0.35971        1.11028       -0.41176
H         -1.51223       -0.19753       -0.50452
H         -1.28084       -3.25337       -0.36528
H         -4.73055       -1.32630       -2.50805
H         -5.97906        0.87059       -2.62781
H         -4.74964        1.81748        1.32140
H          8.57214       -1.89459       -0.92830
H          7.04583       -1.41155       -1.69189
H          8.46175       -0.35813       -1.80463
H          8.39658        0.00339        0.68670
H          7.00584       -1.04402        0.82698
H          7.98326        3.81715        1.00029
H          6.48535        3.07899        1.60064
H          8.03628        2.27643        1.87449
H          8.30010        1.93141       -0.60633
H          6.77733        2.73048       -0.90465
53
REDO_tq_green_me_z_6.log	Energy: -2466378.8026989
C          4.14110        1.78870       -0.64415
C          5.24253        0.98799       -0.25016
C          4.97429       -0.31762        0.20228
C          3.66234       -0.78944        0.25756
C          2.56312       -0.00594       -0.13639
C          2.84537        1.29387       -0.58763
O          3.47709       -2.05647        0.70821
C          2.18932       -2.66286        0.79998
C          1.03798       -1.85321        0.40350
C          1.25131       -0.58388       -0.03992
O          2.20025       -3.79922        1.22535
C         -0.37966       -2.43119        0.52577
C         -1.46609       -1.44481        0.21394
C         -2.35410       -1.03896        1.20807
C         -3.46546       -0.05013        0.82907
O         -2.27478       -1.33965        2.44094
C         -3.69053        0.99653        1.74829
C         -4.63984        1.99241        1.54416
C         -5.45463        1.99000        0.40491
C         -5.28555        0.94335       -0.50545
C         -4.31784       -0.03643       -0.28327
Br        -4.28143       -1.47156       -1.62668
C         -0.50401       -3.71748       -0.33481
N          6.55351        1.47768       -0.30668
C          6.76870        3.95357        0.05475
C          6.86293        2.76262       -0.91146
C          8.31802       -0.26053       -0.71349
C          7.66688        0.73430        0.25971
C         -6.52154        3.09312        0.15876
O         -7.19754        2.97212       -0.89620
O         -6.58586        3.98532        1.04523
H          4.29157        2.80891       -0.97543
H          5.75853       -0.99886        0.50625
H          2.01673        1.93022       -0.88636
H          0.36481        0.00142       -0.28241
H         -0.51448       -2.71091        1.58040
H         -1.63035       -1.16593       -0.82203
H         -3.07798        0.97197        2.64589
H         -4.78664        2.79917        2.25705
H         -5.93522        0.92026       -1.37308
H         -1.48965       -4.15844       -0.16291
H          0.26747       -4.46019       -0.10273
H         -0.43943       -3.46917       -1.40232
H          7.01927        4.89102       -0.45612
H          5.75943        4.04314        0.46499
H          7.46084        3.82980        0.89479
H          7.88027        2.70697       -1.31994
H          6.20592        2.92526       -1.77231
H          9.15280       -0.78523       -0.23350
H          7.59268       -1.00481       -1.05237
H          8.70586        0.25666       -1.59803
H          8.42050        1.45762        0.59672
H          7.33136        0.21119        1.16138
50
REDO_tq_oh_4.log	Energy: -875183.1053703
C          4.37191        1.80284       -0.02057
C          5.29370        0.71614       -0.02281
C          4.76247       -0.59125        0.00883
C          3.38796       -0.78821        0.04347
C          2.46949        0.27929        0.04079
C          3.00916        1.58023        0.00808
O          2.94760       -2.07705        0.07237
C          1.59018       -2.42443        0.10167
C          0.61443       -1.31935        0.09582
C          1.07818       -0.03048        0.07161
O          1.33755       -3.60597        0.12992
C         -0.79241       -1.70739        0.12377
C         -1.85049       -0.87513        0.05420
C         -3.24163       -1.39503        0.10331
C         -4.36619       -0.47480        0.02893
O         -3.40405       -2.63796        0.21153
C         -4.22617        0.93774       -0.09563
C         -5.32222        1.76725       -0.15987
C         -6.63123        1.23583       -0.10313
C         -6.80153       -0.13723        0.01766
C         -5.70068       -1.00017        0.08422
O         -5.92333       -2.32227        0.20064
N          6.65932        0.93468       -0.05168
C          7.42528        3.03247        1.09631
C          7.22411        2.27084       -0.22012
C          7.97020       -0.83448       -1.25982
C          7.61373       -0.16389        0.07317
C         -7.86167        2.19018       -0.17598
O         -7.56687        3.40662       -0.28402
O         -8.97636        1.62096       -0.11725
H          4.72958        2.82402       -0.02310
H          5.38974       -1.47181       -0.01060
H          2.32987        2.42838        0.01284
H          0.37200        0.79569        0.07751
H         -0.99139       -2.77158        0.20449
H         -1.70912        0.19473       -0.04194
H         -3.23467        1.37787       -0.14208
H         -5.23829        2.84465       -0.25480
H         -7.81191       -0.52950        0.05963
H         -5.02188       -2.74433        0.23028
H          7.86647        4.01718        0.90716
H          6.47546        3.17588        1.61869
H          8.09543        2.48413        1.76624
H          8.18781        2.15826       -0.72930
H          6.59420        2.84828       -0.90373
H          8.69719       -1.63846       -1.10198
H          7.08428       -1.26220       -1.73664
H          8.40976       -0.11219       -1.95546
H          8.52133        0.24014        0.53549
H          7.22317       -0.90239        0.78010
54
REDO_tq_oh_me_z_1.log	Energy: -900201.3911767
C         -3.24878       -1.80584       -0.40572
C         -4.42714       -1.05289       -0.17262
C         -4.29219        0.33625        0.00657
C         -3.03273        0.93458       -0.04900
C         -1.85800        0.19784       -0.28046
C         -2.00673       -1.18885       -0.44991
O         -2.97551        2.27786        0.14526
C         -1.74671        2.99666        0.16014
C         -0.54017        2.25845       -0.18737
C         -0.61111        0.90709       -0.34281
O         -1.85660        4.17347        0.44767
C          0.79906        3.00876       -0.24814
C          2.00132        2.13515       -0.48549
C          2.42928        1.20302        0.44458
C          3.67892        0.38798        0.23679
O          1.73567        0.97004        1.52735
C          4.60424        0.61926       -0.80088
C          5.73436       -0.17055       -0.98090
C          6.00009       -1.24685       -0.11646
C          5.10639       -1.48567        0.92658
C          3.96356       -0.68998        1.12293
O          3.14111       -0.96466        2.16472
C          0.73657        4.13913       -1.29644
N         -5.68426       -1.67091       -0.12765
C         -7.31550       -0.55150        1.42191
C         -6.90793       -0.89529       -0.01961
C         -5.92767       -3.77226       -1.47593
C         -5.82027       -3.11796       -0.09012
C          7.26009       -2.13446       -0.31876
O          7.99774       -1.81717       -1.29205
O          7.41163       -3.07439        0.50602
H         -3.30136       -2.87574       -0.56699
H         -5.13724        0.97986        0.21448
H         -1.11693       -1.78689       -0.62560
H          0.31330        0.37503       -0.54154
H          0.87660        3.47775        0.74787
H          2.55906        2.30568       -1.39990
H          4.43202        1.45607       -1.47525
H          6.44479        0.01361       -1.78143
H          5.31004       -2.30937        1.60388
H          2.43626       -0.21526        2.09456
H          1.67201        4.70980       -1.27149
H         -0.09921        4.81984       -1.11744
H          0.63749        3.71589       -2.30441
H         -8.24559        0.02945        1.43550
H         -7.47639       -1.46192        2.00968
H         -6.53638        0.03300        1.91781
H         -6.80453        0.02248       -0.60805
H         -7.71354       -1.46791       -0.49750
H         -6.03743       -4.85980       -1.38683
H         -6.79535       -3.38678       -2.02265
H         -5.03678       -3.56343       -2.07418
H         -4.97952       -3.54851        0.46367
H         -6.71735       -3.36022        0.49437
